# Supplementary material for: Transcriptome profiling reveals tissue-wide gene expression in chili pepper (Capsicum annuum L.) under infection by Phytophthora capsici
Source: Front Plant Sci. 2026 Feb 26;17:1745952. doi: 10.3389/fpls.2026.1745952 (PMC12979562; doi:10.3389/fpls.2026.1745952)
Supplement: Supplementary Table 1 — List of software tools and packages used for RNA-sequencing analyses. [file Supplementaryfile2.xlsx]

## Sheet: Table 1
Supplementary Table 1. List of software tools and packages used for RNA-sequencing analyses.
Software/Program/Package	Version	Reference
Cutadapt	4.4	Martin (2011)
Trimmomatic	0.4	Bolger et al., (2014)
Kallisto	0.46.1	Bray et al., (2016)
tximport	1.28	Soneson et al., (2016)
DeSeq2	3.22	Love et al., (2014)
AnnotationHub	-	Morgan et al., (2019)
pheatmap	-	Kolde and Kolde (2015)

## Sheet: Table 2
Supplementary Table 2. Total number of reads, percentage of pseudoaligned reads, number of unique sequences, and percentage of unique sequences identified using Kallisto.
Sample No.	Sample	Total reads	Pseudoaligned	% Pseudoaligned	Unique (non-duplicates)	% Unique
1	24-leaf-resistant- Rep 1	1492886	1243633	83.3	940755	63
2	24-leaf-resistant- Rep 2	10491253	8724750	83.2	6070357	57.9
3	24-leaf-resistant- Rep 3	11161443	8467369	75.9	6308525	56.5
4	24-leaf-susceptible-Rep 1	5366083	3810383	71	2960227	55.2
5	24-leaf-susceptible-Rep 2*	22392517	3273897	14.6	2691728	12
6	24-leaf-susceptible-Rep 3	7421838	6268797	84.5	4612159	62.1
7	24-root-resistant-Rep 1	7039127	6136073	87.2	4424134	62.9
8	24-root-resistant-Rep 2	8523002	7229859	84.8	5157653	60.5
9	24-root-resistant-Rep 3	9048429	7787448	86.1	5492462	60.7
10	24-root-susceptible-Rep 1	7848926	6857725	87.4	4989765	63.6
11	24-root-susceptible-Rep 2	10092295	8634652	85.6	6314060	62.6
12	24-root-susceptible-Rep 3	12019043	10015060	83.3	7197059	59.9
13	24-stem-resistant-Rep 1	8159941	7294508	89.4	5301507	65
14	24-stem-resistant-Rep 2	7437177	6162843	82.9	4746965	63.8
15	24-stem-resistant-Rep 3	7852146	6735228	85.8	4926121	62.7
16	24-stem-susceptible-Rep 1	6226257	5431417	87.2	4121092	66.2
17	24-stem-susceptible-Rep 2	7951059	6711766	84.4	4982808	62.7
18	24-stem-susceptible-Rep 3	36445982	30862500	84.7	23862466	65.5
19	72-leaf-resistant-Rep 1	5860136	4522638	77.2	3265605	55.7
20	72-leaf-resistant-Rep 2	12600498	9556651	75.8	7105703	56.4
21	72-leaf-resistant-Rep 3	12601249	9313404	73.9	6903488	54.8
22	72-leaf-susceptible-Rep 1	23221128	7399442	31.9	4427457	19.1
23	72-leaf-susceptible-Rep 2	33033101	15921182	48.2	12116885	36.7
24	72-leaf-susceptible-Rep 3	11852045	9731437	82.1	7172991	60.5
25	72-root-resistant-Rep 1	8582533	7455668	86.9	5304511	61.8
26	72-root-resistant-Rep 2	7091481	5640334	79.5	4180108	58.9
27	72-root-resistant-Rep 3	8326210	7212121	86.6	5249504	63
28	72-root-susceptible-Rep 1	10049180	8701539	86.6	6163699	61.3
29	72-root-susceptible-Rep 2	9007830	7348125	81.6	5538556	61.5
30	72-root-susceptible-Rep 3*	7571970	6193553	81.8	4730262	62.5
31	72-stem-resistant-Rep 1	5234538	4472915	85.5	3306687	63.2
32	72-stem-resistant-Rep 2	4309934	3618083	83.9	2704593	62.8
33	72-stem-resistant-Rep 3	5624209	4664057	82.9	3497535	62.2
34	72-stem-susceptible-Rep 1	12410399	11005921	88.7	8033452	64.7
35	72-stem-susceptible-Rep 2	7609142	6410979	84.3	4550658	59.8
36	72-stem-susceptible-Rep 3	9346964	8183919	87.6	6026443	64.5
37	0-leaf-resistant-Rep 1	8025294	5729631	71.4	4236811	52.8
38	0-leaf-resistant-Rep 2	10554262	8816373	83.5	6414412	60.8
39	0-leaf-resistant-Rep 3	9424176	5364587	56.9	4010957	42.6
40	0-root-resistant-Rep 1	13764529	11492085	83.5	8360487	60.7
41	0-root-resistant-Rep 2	12453745	10395489	83.5	7627675	61.2
42	0-root-resistant-Rep 3	17185264	10764003	62.6	6769458	39.4
43	0-stem-resistant-Rep 1	12229685	10239886	83.7	7421352	60.7
44	0-stem-resistant-Rep 2	11892398	9890217	83.2	7188998	60.5
45	0-stem-resistant-Rep 3	9227184	7577311	82.1	5452078	59.1
46	0-leaf-susceptible-Rep 1	10209664	8520550	83.5	6210501	60.8
47	0-leaf-susceptible-Rep 2	9814087	8135106	82.9	5957603	60.7
48	0-leaf-susceptible-Rep 3	8769082	6582751	75.1	4901145	55.9
49	0-root-susceptible-Rep 1	12760475	10590424	83	7746848	60.7
50	0-root-susceptible-Rep 2	15155185	12555350	82.8	9233444	60.9
51	0-root-susceptible-Rep 3	11129185	9039125	81.2	6726337	60.4
52	0-stem-susceptible-Rep 1	9605684	7968270	83	5854886	61
53	0-stem-susceptible-Rep 2	11691105	9727565	83.2	7147229	61.1
54	0-stem-susceptible-Rep 3	17300443	14695641	84.9	10479002	60.6
*- Excluded for further analyses.

## Sheet: Table 3
Supplementary Table 3. Different comparisons of transcriptome profiles performed for C. annuum under P. capsici infection.
No.	Comparison	Description of contrast
1	leaf_vs_stem	Leaf vs stem across all time points and varieties
2	leaf_vs_root	Leaf vs root across all time points and varieties
3	stem_vs_root	Stem vs root across all time points and varieties
4	S_leaf_vs_S_stem	Leaf vs stem across all time points for susceptible variety
5	S_leaf_vs_S_root	Leaf vs root across all time points for susceptible variety
6	S_stem_vs_S_root	Stem vs root across all time points for susceptible variety
7	R_leaf_vs_R_stem	Leaf vs stem across all time points for resistant variety
8	R_leaf_vs_R_root	Leaf vs root across all time points for resistant variety
9	R_stem_vs_R_root	Stem vs root across all time points for resistant variety
10	R_root_vs_S_root	Resistant vs Susceptible for roots across all time points
11	R_root_0_vs_S_root_0	Resistant vs Susceptible for roots at 0hpi
12	R_root_24_vs_S_root_24	Resistant vs Susceptible for roots at 24hpi
13	R_root_72_vs_S_root_72	Resistant vs Susceptible for roots at 72hpi
14	R_stem_vs_S_stem	Resistant vs Susceptible for stems across all time points
15	R_stem_0_vs_S_stem_0	Resistant vs Susceptible for stems at 0hpi
16	R_stem_24_vs_S_stem_24	Resistant vs Susceptible for stems at 24hpi
17	R_stem_72_vs_S_stem_72	Resistant vs Susceptible for stems at 72hpi
18	R_leaf_vs_S_leaf	Resistant vs Susceptible for leaves across all time points
19	R_leaf_0_vs_S_leaf_0	Resistant vs Susceptible for leaves at 0hpi
20	R_leaf_24_vs_S_leaf_24	Resistant vs Susceptible for leaves at 24hpi
21	R_leaf_72_vs_S_leaf_72	Resistant vs Susceptible for leavesat 72hpi
22	S_root_24_vs_S_root_0	24 vs 0 for roots for susceptible variety
23	S_root_72_vs_S_root_24	72 vs 24 for roots for susceptible variety
24	S_root_72_vs_S_root_0	72 vs 0 for roots for susceptible variety
25	R_root_24_vs_R_root_0	24 vs 0 for roots for resistant variety
26	R_root_72_vs_R_root_24	72 vs 24 for roots for resistant variety
27	R_root_72_vs_R_root_0	72 vs 0 for roots for resistant variety
28	S_stem_24_vs_S_stem_0	24 vs 0 for stems for susceptible variety
29	S_stem_72_vs_S_stem_24	72 vs 24 for stems for susceptible variety
30	S_stem_72_vs_S_stem_0	72 vs 0 for stems for susceptible variety
31	R_stem_24_vs_R_stem_0	24 vs 0 for stems for resistant variety
32	R_stem_72_vs_R_stem_24	72 vs 24 for stems for resistant variety
33	R_stem_72_vs_R_stem_0	72 vs 0 for stems for resistant variety
34	S_leaf_24_vs_S_leaf_0	24 vs 0 for leaves for susceptible variety
35	S_leaf_72_vs_S_leaf_24	72 vs 24 for leaves for susceptible variety
36	S_leaf_72_vs_S_leaf_0	72 vs 0 for leaves for susceptible variety
37	R_leaf_24_vs_R_leaf_0	24 vs 0 for leaves for resistant variety
38	R_leaf_72_vs_R_leaf_24	72 vs 24 for leaves for resistant variety
39	R_leaf_72_vs_R_leaf_0	72 vs 0 for leaves for resistant variety

## Sheet: Table 4
Supplementary Table 4. Top 100 genes with higher expression for C. annuum under P. capsici infection (Resistant vs susceptible) across all tissues.
GeneID	chrom	ini_pos	end_pos	strand	product	KEGG_ID	KEGG_desc	GO	GO_desc	R_root_vs_S_root	R_stem_vs_S_stem	R_leaf_vs_S_leaf	Average
107877977	chrom 7	161977837	162066908	+	DNA mismatch repair protein MSH7	map03430	Mismatch repair	GO:0030983;GO:0032301;GO:0005524;GO:0006298;GO:0140664;GO:0005634	mismatched DNA binding;MutSalpha complex;ATP binding;mismatch repair;ATP-dependent DNA damage sensor activity;nucleus	10.61	10.26	10.8	10.5567
107848161	chrom 11	58156110	58166643	-	probable BOI-related E3 ubiquitin-protein ligase 3			GO:0004842	ubiquitin-protein transferase activity	7.39	8.77	7.82	7.99333
107868168	chrom 4	23444894	23457437	+	vacuolar protein sorting-associated protein 8 homolog	map04148	Efferocytosis	GO:0005515;GO:0034058;GO:0005770;GO:0030897;GO:0006623	protein binding;endosomal vesicle fusion;late endosome;HOPS complex;protein targeting to vacuole	8.67	8.1	7.01	7.92667
107870473	chrom 5	26240506	26244754	+	zeatin O-xylosyltransferase	map00908	Zeatin biosynthesis	GO:0008194	UDP-glycosyltransferase activity	10.02	8.62	5.09	7.91
107850467	chrom 12	8368711	8374174	+	beta-glucosidase 42			GO:0005975;GO:0008422	carbohydrate metabolic process;beta-glucosidase activity	10.41	7.98	4.96	7.78333
107842555	chrom 9	65999409	66002761	-	probable glutathione peroxidase 5			GO:0006979;GO:0004602	response to oxidative stress;glutathione peroxidase activity	8.34	6.68	8.28	7.76667
107850801	chrom 12	208036495	208127781	+	MADS-box transcription factor 27			GO:0000978;GO:0045944;GO:0046983;GO:0000981;GO:0005634	RNA polymerase II cis-regulatory region sequence-specific DNA binding;positive regulation of transcription by RNA polymerase II;protein dimerization activity;DNA-binding transcription factor activity, RNA polymerase II-specific;nucleus	5.58	9.21	8.48	7.75667
107871108	chrom 5	205442143	205443599	+	U4/U6 small nuclear ribonucleoprotein Prp31 homolog	map03040	Spliceosome	GO:0046540;GO:0005687;GO:0071011;GO:0000398;GO:0000244	U4/U6 x U5 tri-snRNP complex;U4 snRNP;precatalytic spliceosome;mRNA splicing, via spliceosome;spliceosomal tri-snRNP complex assembly	7	7.7	8.08	7.59333
124898347	chrom 4	1357528	1357657	-	U11 spliceosomal RNA					5.09	7.19	9.42	7.23333
107868113	chrom 4	58273595	58279483	+	transcription factor bHLH62			GO:0005634;GO:0006355;GO:0003700	nucleus;regulation of DNA-templated transcription;DNA-binding transcription factor activity	8.02	7.68	5.41	7.03667
124899417	chrom 6	69590635	69591656	+	ethylene-responsive transcription factor ERF027-like			GO:0003700;GO:0006355;GO:0003677	DNA-binding transcription factor activity;regulation of DNA-templated transcription;DNA binding	6.15	10.74	3.64	6.84333
107863749	chrom 3	68261538	68269405	-	glycine cleavage system H protein			GO:0005739;GO:0005737;GO:0019464;GO:0009249;GO:0005960;GO:0003677	mitochondrion;cytoplasm;glycine decarboxylation via glycine cleavage system;protein lipoylation;glycine cleavage complex;DNA binding	6.69	7.56	6.02	6.75667
107841456	chrom 9	104549006	104561871	-	replication protein A 70 kDa DNA-binding subunit D					5.98	7.04	6.94	6.65333
107840746	chrom 9	217422587	217424606	-	putative late blight resistance protein homolog R1B-13			GO:0006457;GO:0043014	protein folding;alpha-tubulin binding	7.33	5.69	5.99	6.33667
107873309	chrom 6	82860200	82868569	+	superoxide dismutase [Mn] mitochondrial	map04146	Peroxisome	GO:0006801;GO:0005739;GO:0004784;GO:0046872	superoxide metabolic process;mitochondrion;superoxide dismutase activity;metal ion binding	5.39	5.02	8.42	6.27667
107841119	chrom 9	217410415	217415802	-	putative late blight resistance protein homolog R1B-17			GO:0098542;GO:0043531	defense response to other organism;ADP binding	5.34	7.53	5.71	6.19333
107860513	chrom 2	150028093	150032914	+	A-kinase anchor protein 7			GO:0005634;GO:0006307;GO:0006355	nucleus;DNA dealkylation involved in DNA repair;regulation of DNA-templated transcription	9.13	3.23	4.94	5.76667
107870410	chrom 5	20998254	20999886	-	homoserine kinase	map00260;map01230	Glycine, serine and threonine metabolism;Biosynthesis of amino acids	GO:0004413;GO:0005524;GO:0006566	homoserine kinase activity;ATP binding;threonine metabolic process	9.97	4.07	3.09	5.71
107868454	chrom 4	1340495	1343021	+	probable disease resistance protein At1g61190					3.86	6.4	6.55	5.60333
107852034	chrom 7	217555457	217557786	-	heme-binding protein 2					4.58	6.24	5.67	5.49667
107842700	chrom 9	167291544	167302486	+	kolavenyl diphosphate synthase TPS5 chloroplastic					5.25	5.88	4.58	5.23667
107850682	chrom 12	223747997	223754637	-	AT-hook motif nuclear-localized protein 10			GO:0003680	minor groove of adenine-thymine-rich DNA binding	4.95	5.43	5.29	5.22333
124900108	chrom 7	213572027	213574682	+	cytochrome P450 72A397-like			GO:0004497;GO:0005506;GO:0016705;GO:0020037	monooxygenase activity;iron ion binding;oxidoreductase activity, acting on paired donors, with incorporation or reduction of molecular oxygen;heme binding	6.58	3.73	5.24	5.18333
124885890	chrom 7	212499103	212516916	-	cytochrome P450 CYP72A219-like			GO:0004497;GO:0016705;GO:0005506;GO:0020037	monooxygenase activity;oxidoreductase activity, acting on paired donors, with incorporation or reduction of molecular oxygen;iron ion binding;heme binding	5.72	3.39	5.72	4.94333
107849696	chrom 12	21361392	21363523	-	2-methylpropanoate--CoA ligase CCL4-like					5.07	5.36	4.31	4.91333
124886438	chrom 8	152877306	152903109	+	alpha-crystallin domain-containing protein 22.3-like			GO:0005634;GO:1901537	nucleus;positive regulation of DNA demethylation	5	5.08	4.26	4.78
107841934	chrom 9	186338666	186339387	-	small heat shock protein chloroplastic-like	map04141	Protein processing in endoplasmic reticulum			4.07	4.67	5.6	4.78
107864443	chrom 3	684169	688707	-	ras-related protein RABA5e	map04144	Endocytosis	GO:0003924;GO:0005768;GO:0005525	GTPase activity;endosome;GTP binding	4.89	5.18	3.96	4.67667
107877340	chrom 1	123418355	123428274	-	calcium-dependent protein kinase 24-like			GO:0009931;GO:0005524;GO:0005634;GO:0018105;GO:0005516;GO:0004683;GO:0035556;GO:0005737;GO:0046777	calcium-dependent protein serine/threonine kinase activity;ATP binding;nucleus;peptidyl-serine phosphorylation;calmodulin binding;calmodulin-dependent protein kinase activity;intracellular signal transduction;cytoplasm;protein autophosphorylation	5.25	5.05	3.43	4.57667
107861323	chrom 2	141001183	141002903	+	anthocyanidin 3-O-glucosyltransferase 5	map00940	Phenylpropanoid biosynthesis	GO:0008194	UDP-glycosyltransferase activity	6.48	4.94	2.13	4.51667
107849667	chrom 12	202714530	202735916	+	protein MADS AFFECTING FLOWERING 5-like			GO:0005634;GO:0046983;GO:0000978;GO:0045944;GO:0000981	nucleus;protein dimerization activity;RNA polymerase II cis-regulatory region sequence-specific DNA binding;positive regulation of transcription by RNA polymerase II;DNA-binding transcription factor activity, RNA polymerase II-specific	4.15	4.63	4.74	4.50667
107847908	chrom 11	203256509	203259671	+	UDP-galactose/UDP-glucose transporter 5B			GO:0005789;GO:0046964;GO:0055085;GO:0000139	endoplasmic reticulum membrane;3'-phosphoadenosine 5'-phosphosulfate transmembrane transporter activity;transmembrane transport;Golgi membrane	5.29	4.93	3.25	4.49
124896498	chrom 2	152384835	152384995	-	U1 spliceosomal RNA	map03040	Spliceosome			5.76	2.45	4.96	4.39
124896267	chrom 2	126896539	126900107	-	protein PALE CRESS chloroplastic-like			GO:0009509;GO:0009513;GO:0009501;GO:0009507;GO:0009965;GO:0071482;GO:0048366;GO:0009537;GO:0010239;GO:0009658	chromoplast;etioplast;amyloplast;chloroplast;leaf morphogenesis;cellular response to light stimulus;leaf development;proplastid;chloroplast mRNA processing;chloroplast organization	4.47	4.5	4.17	4.38
107843053	chrom 9	10335175	10347566	+	mitochondrial import inner membrane translocase subunit TIM14-2			GO:0001405;GO:0001671;GO:0030150	PAM complex, Tim23 associated import motor;ATPase activator activity;protein import into mitochondrial matrix	3.78	4.28	5.05	4.37
107865733	chrom 3	9631600	9635381	-	putative disease resistance protein RGA3			GO:0043531;GO:0050832	ADP binding;defense response to fungus	3.33	5.16	4.61	4.36667
107845682	chrom 10	26710994	26714230	+	tryptophan synthase beta chain 1	map00260;map00400;map01230	Glycine, serine and threonine metabolism;Phenylalanine, tyrosine and tryptophan biosynthesis;Biosynthesis of amino acids	GO:0005737;GO:0000162;GO:0004834	cytoplasm;tryptophan biosynthetic process;tryptophan synthase activity	6.56	3.23	3.04	4.27667
107855301	chrom 1	2217727	2221258	-	protein phosphatase 2C 51	map04016;map04075	MAPK signaling pathway - plant;Plant hormone signal transduction	GO:0005634;GO:0043169;GO:0006470;GO:0004722;GO:0005829	nucleus;cation binding;protein dephosphorylation;protein serine/threonine phosphatase activity;cytosol	2.19	4.96	5.28	4.14333
107841788	chrom 9	207224620	207229961	-	leucine-rich repeat receptor-like protein kinase TDR			GO:0005515	protein binding	3.46	4.82	3.85	4.04333
107848644	chrom 11	222287252	222289302	+	kirola-like			GO:0006952	defense response	3.12	3.44	5.56	4.04
107843857	chrom 10	218108270	218110626	+	glucan endo-13-beta-glucosidase acidic			GO:0005975;GO:0004553;GO:0005886	carbohydrate metabolic process;hydrolase activity, hydrolyzing O-glycosyl compounds;plasma membrane	3.95	3.54	4.61	4.03333
107839058	chrom 8	98364769	98369787	+	N-alpha-acetyltransferase 50			GO:0008080;GO:0016573;GO:0007064;GO:0005737;GO:0031415	N-acetyltransferase activity;histone acetylation;mitotic sister chromatid cohesion;cytoplasm;NatA complex	3.87	4.63	3.46	3.98667
107854818	chrom 10	175096156	175097815	+	transcription factor MYB1-like					4.02	4.13	3.14	3.76333
107857336	chrom 1	243900778	243901655	+	14 kDa proline-rich protein DC2.15					3.05	3.31	4.69	3.68333
124896500	chrom 2	137783837	137784032	+	U2 spliceosomal RNA	map03040	Spliceosome			3.75	3.43	3.49	3.55667
107839543	chrom 8	153082277	153095709	-	alpha-crystallin domain-containing protein 22.3			GO:0005634;GO:1901537	nucleus;positive regulation of DNA demethylation	3.38	3.62	3.63	3.54333
107872817	chrom 6	190692749	190710055	-	secoisolariciresinol dehydrogenase					4.36	2.65	3.6	3.53667
107843177	chrom 9	3162831	3165300	-	late embryogenesis abundant protein ECP63					2.73	3.93	3.77	3.47667
107866785	chrom 4	230771722	230773599	+	transport and Golgi organization 2 homolog					2.84	2.56	4.38	3.26
107859234	chrom 2	122896337	122899639	+	GDSL esterase/lipase At1g29670			GO:0016788	hydrolase activity, acting on ester bonds	3.1	3.96	2.67	3.24333
107852444	chrom 10	155434048	155442459	+	serine/threonine-protein phosphatase 7 long form homolog			GO:0048507;GO:0010073	meristem development;meristem maintenance	4.5	2.62	2.54	3.22
107871477	chrom 5	220833376	220835884	+	chlorophyll a-b binding protein 6A chloroplastic	map00196	Photosynthesis - antenna proteins	GO:0009768;GO:0009416;GO:0016020	photosynthesis, light harvesting in photosystem I;response to light stimulus;membrane	1.72	3.58	4.22	3.17333
107854657	chrom 7	7488455	7492090	-	putative wall-associated receptor kinase-like 11			GO:0005524;GO:0007166;GO:0005509;GO:0030247;GO:0004674;GO:0005886;GO:0006468	ATP binding;cell surface receptor signaling pathway;calcium ion binding;polysaccharide binding;protein serine/threonine kinase activity;plasma membrane;protein phosphorylation	3.62	3.71	2.19	3.17333
107846018	chrom 9	8465397	8467896	-	polyubiquitin 11			GO:0005634;GO:0031386;GO:0016567;GO:0019941;GO:0005737;GO:0031625	nucleus;protein tag;protein ubiquitination;modification-dependent protein catabolic process;cytoplasm;ubiquitin protein ligase binding	4.25	2.89	2.26	3.13333
107864508	chrom 3	4840382	4846945	+	dehydrogenase/reductase SDR family member FEY-like					2.49	3.81	2.84	3.04667
107850180	chrom 12	226063702	226066884	+	60S ribosomal protein L13-1	map03010	Ribosome	GO:0003723;GO:0003735;GO:0005840;GO:0022625;GO:0006412	RNA binding;structural constituent of ribosome;ribosome;cytosolic large ribosomal subunit;translation	2.61	3.48	2.78	2.95667
107839119	chrom 8	142383819	142396636	-	MLO-like protein 5			GO:0006952;GO:0016020	defense response;membrane	2.41	4.11	2.3	2.94
124896095	chrom 2	146718416	146723597	-	probable disease resistance protein At5g66900			GO:0043531;GO:0050832;GO:0016887	ADP binding;defense response to fungus;ATP hydrolysis activity	2.62	3.25	2.91	2.92667
107852592	chrom 11	69738469	69740354	+	TLC domain-containing protein At5g14285					1.57	2.77	4.4	2.91333
107848983	chrom 12	200485685	200487323	-	protein BIG GRAIN 1-like B			GO:0009734	auxin-activated signaling pathway	2.57	3.37	2.73	2.89
107868460	chrom 4	1258363	1262879	+	flotillin-like protein 6			GO:0044853;GO:0005886;GO:0072659	plasma membrane raft;plasma membrane;protein localization to plasma membrane	2.44	2.94	3.2	2.86
107856684	chrom 6	44859683	44874251	-	ATP synthase subunit d mitochondrial	map00190	Oxidative phosphorylation	GO:0000274;GO:0015078;GO:0015986;GO:0000276	mitochondrial proton-transporting ATP synthase, stator stalk;proton transmembrane transporter activity;proton motive force-driven ATP synthesis;mitochondrial proton-transporting ATP synthase complex, coupling factor F(o)	3.1	2.71	2.68	2.83
107875435	chrom 6	221671462	221681336	-	protein NRT1/ PTR FAMILY 2.7			GO:0006857;GO:0005886;GO:0022857;GO:0055085	oligopeptide transport;plasma membrane;transmembrane transporter activity;transmembrane transport	3.53	3.16	1.75	2.81333
107856533	chrom 10	203338049	203340824	+	subtilisin-like protease SBT3			GO:0004252;GO:0006508	serine-type endopeptidase activity;proteolysis	2.83	2.85	2.76	2.81333
107868874	chrom 4	223436831	223440114	-	UDP-glycosyltransferase 79B3-like			GO:0008194	UDP-glycosyltransferase activity	4.23	1.58	2.26	2.69
107844819	chrom 10	51264189	51268360	+	guanine nucleotide exchange factor SPIKE 1			GO:0043547;GO:0005085;GO:0007264	positive regulation of GTPase activity;guanyl-nucleotide exchange factor activity;small GTPase mediated signal transduction	3.17	2.49	2.28	2.64667
107877844	chrom 7	84624448	84637016	-	nuclear transcription factor Y subunit A-7			GO:0000981;GO:0000978;GO:0006357	DNA-binding transcription factor activity, RNA polymerase II-specific;RNA polymerase II cis-regulatory region sequence-specific DNA binding;regulation of transcription by RNA polymerase II	2.12	2.5	3.26	2.62667
107850316	chrom 12	225770282	225775044	-	eukaryotic initiation factor 4A-2-like			GO:0003743;GO:0002183;GO:0010494;GO:0005524;GO:0003724	translation initiation factor activity;cytoplasmic translational initiation;cytoplasmic stress granule;ATP binding;RNA helicase activity	2.7	2.63	2.53	2.62
124885139	chrom 8	148281774	148282095	+	putative transcription elongation factor SPT5 homolog 1			GO:0006357;GO:0006368;GO:0032044;GO:0032784;GO:0003729	regulation of transcription by RNA polymerase II;transcription elongation by RNA polymerase II;DSIF complex;regulation of DNA-templated transcription elongation;mRNA binding	2.55	2.71	2.59	2.61667
107839985	chrom 8	160860861	160868219	+	replication factor C subunit 4-like			GO:0005634;GO:0006261;GO:0003689;GO:0006281;GO:0005663;GO:0003677	nucleus;DNA-templated DNA replication;DNA clamp loader activity;DNA repair;DNA replication factor C complex;DNA binding	2.13	2.47	3.25	2.61667
107861432	chrom 2	149034344	149037125	-	transcription factor TCP13			GO:0043565;GO:0005634;GO:0003700	sequence-specific DNA binding;nucleus;DNA-binding transcription factor activity	3.17	2.42	2.08	2.55667
107850760	chrom 12	85129020	85144145	-	co-chaperone protein p23-1			GO:0051879;GO:0005634;GO:0005829;GO:0051131;GO:0051087;GO:0006457	Hsp90 protein binding;nucleus;cytosol;chaperone-mediated protein complex assembly;chaperone binding;protein folding	1.18	2.8	3.67	2.55
124896098	chrom 2	147478231	147479705	+	transcription factor CYCLOIDEA-like			GO:0005634;GO:2000032;GO:0043565;GO:0003700	nucleus;regulation of secondary shoot formation;sequence-specific DNA binding;DNA-binding transcription factor activity	2.58	2.83	2.1	2.50333
107873692	chrom 6	5360579	5368534	-	pentatricopeptide repeat-containing protein At1g62670 mitochondrial			GO:0005515	protein binding	2.97	2.45	2.02	2.48
107859361	chrom 2	128585205	128587261	+	cysteine desulfurase mitochondrial	map00730;map01240;map04122	Thiamine metabolism;Biosynthesis of cofactors;Sulfur relay system	GO:0005829;GO:0044571;GO:0030170;GO:0031071;GO:0005739	cytosol;[2Fe-2S] cluster assembly;pyridoxal phosphate binding;cysteine desulfurase activity;mitochondrion	2.71	2.32	2.28	2.43667
107851454	chrom 12	17075152	17079753	-	peroxisomal fatty acid beta-oxidation multifunctional protein MFP2			GO:0003857;GO:0005777;GO:0006635	3-hydroxyacyl-CoA dehydrogenase activity;peroxisome;fatty acid beta-oxidation	1.42	2.86	2.96	2.41333
107860883	chrom 2	29017955	29030503	-	serine carboxypeptidase-like 34			GO:0005773;GO:0004185;GO:0006508	vacuole;serine-type carboxypeptidase activity;proteolysis	2.79	2.37	2.05	2.40333
107842542	chrom 9	68876077	68910395	-	CLIP-associated protein			GO:0000226;GO:0005881;GO:0008017	microtubule cytoskeleton organization;cytoplasmic microtubule;microtubule binding	2.18	2.27	2.64	2.36333
107873470	chrom 6	31018548	31023702	+	putative late blight resistance protein homolog R1A-3			GO:0098542;GO:0043531	defense response to other organism;ADP binding	2.66	2.04	2.36	2.35333
107862071	chrom 3	262294720	262299417	+	very-long-chain aldehyde decarbonylase CER3			GO:0005506;GO:0016491;GO:0008610	iron ion binding;oxidoreductase activity;lipid biosynthetic process	2.45	2.72	1.83	2.33333
107853862	chrom 5	13667930	13672940	+	xyloglucan endotransglucosylase protein 2			GO:0016762;GO:0004553;GO:0042546;GO:0005618;GO:0048046;GO:0010411	xyloglucan:xyloglucosyl transferase activity;hydrolase activity, hydrolyzing O-glycosyl compounds;cell wall biogenesis;cell wall;apoplast;xyloglucan metabolic process	1.37	2.35	3.28	2.33333
107840039	chrom 8	161682678	161690388	-	ubiquinol oxidase mitochondrial			GO:0005739;GO:0009916;GO:0010230	mitochondrion;alternative oxidase activity;alternative respiration	2.59	1.98	2.41	2.32667
107864253	chrom 3	10405889	10417602	+	putative disease resistance protein RGA3			GO:0043531;GO:0098542	ADP binding;defense response to other organism	1.97	2.48	2.36	2.27
107860512	chrom 2	150016858	150022402	-	SPX domain-containing protein 4			GO:0016036	cellular response to phosphate starvation	3.23	2.32	1.24	2.26333
107843411	chrom 10	182280611	182291736	+	putative late blight resistance protein homolog R1B-16			GO:0043531;GO:0098542	ADP binding;defense response to other organism	2.14	1.89	2.4	2.14333
107840595	chrom 8	172470004	172472280	-	probable polyamine transporter At1g31830			GO:0022857;GO:0016020;GO:0055085	transmembrane transporter activity;membrane;transmembrane transport	1.8	1.63	2.99	2.14
107878609	chrom 7	219872177	219875990	-	UDP-N-acetylglucosamine 1-carboxyvinyltransferase 2			GO:0019277;GO:0008760	UDP-N-acetylgalactosamine biosynthetic process;UDP-N-acetylglucosamine 1-carboxyvinyltransferase activity	1.04	2.23	3.11	2.12667
107855120	chrom 6	803423	810732	-	magnesium/proton exchanger			GO:0030001;GO:0055085;GO:0016020	metal ion transport;transmembrane transport;membrane	2.15	1.78	2.44	2.12333
107875508	chrom 6	223245543	223246904	-	17.8 kDa class I heat shock protein	map04141	Protein processing in endoplasmic reticulum	GO:0051259;GO:0051082;GO:0043621;GO:0009408;GO:0006457;GO:0042542;GO:0009651	protein complex oligomerization;unfolded protein binding;protein self-association;response to heat;protein folding;response to hydrogen peroxide;response to salt stress	1.51	2.15	2.55	2.07
107869776	chrom 4	21187031	21188657	-	protein HYPER-SENSITIVITY-RELATED 4					2.22	1.97	1.95	2.04667
107842737	chrom 9	93278905	93296393	-	taxadiene 5-alpha hydroxylase			GO:0061630;GO:0043161;GO:0020037;GO:0004497;GO:0000209;GO:0016705;GO:0005506	ubiquitin protein ligase activity;proteasome-mediated ubiquitin-dependent protein catabolic process;heme binding;monooxygenase activity;protein polyubiquitination;oxidoreductase activity, acting on paired donors, with incorporation or reduction of molecular oxygen;iron ion binding	1.94	1.95	2.22	2.03667
107863846	chrom 3	53645128	53670297	+	E3 ubiquitin-protein ligase RGLG3					2.5	1.48	2.04	2.00667
107842625	chrom 9	132331748	132334383	+	U-box domain-containing protein 9-like			GO:0016567;GO:0005515;GO:0005634;GO:0004842;GO:0005737	protein ubiquitination;protein binding;nucleus;ubiquitin-protein transferase activity;cytoplasm	2.02	1.98	1.88	1.96
107841000	chrom 9	214789838	214795118	+	putative late blight resistance protein homolog R1B-16			GO:0006457;GO:0043014;GO:0043531	protein folding;alpha-tubulin binding;ADP binding	1.72	1.97	2.14	1.94333
107855140	chrom 6	784757	790506	+	glyoxysomal fatty acid beta-oxidation multifunctional protein MFP-a	map00071;map00592;map01212	Fatty acid degradation;alpha-Linolenic acid metabolism;Fatty acid metabolism	GO:0070403;GO:0006635;GO:0005777;GO:0003857	NAD+ binding;fatty acid beta-oxidation;peroxisome;3-hydroxyacyl-CoA dehydrogenase activity	2.27	1.39	2.16	1.94
107863061	chrom 3	231930808	231934020	+	putative late blight resistance protein homolog R1B-8			GO:0098542;GO:0043531	defense response to other organism;ADP binding	1.37	1.67	2.76	1.93333
107873442	chrom 6	45582262	45585079	+	F-box/FBD/LRR-repeat protein At1g13570			GO:0005515	protein binding	1.55	2.38	1.8	1.91
107843229	chrom 9	1478570	1489331	-	protein NUCLEOLAR COMPLEX ASSOCIATED 4-like			GO:0005730;GO:0030692;GO:0042254;GO:0032040	nucleolus;Noc4p-Nop14p complex;ribosome biogenesis;small-subunit processome	2.03	2.08	1.57	1.89333
107878469	chrom 7	214525862	214543641	-	citrate synthase 2 peroxisomal	map00020;map00630;map01200;map01210;map01230	Citrate cycle (TCA cycle);Glyoxylate and dicarboxylate metabolism;Carbon metabolism;2-Oxocarboxylic acid metabolism;Biosynthesis of amino acids	GO:0004108;GO:0005975;GO:0005759;GO:0006099	citrate (Si)-synthase activity;carbohydrate metabolic process;mitochondrial matrix;tricarboxylic acid cycle	1.73	1.46	2.39	1.86
107839097	chrom 8	131022171	131034718	-	proline-rich receptor-like protein kinase PERK1			GO:0005524;GO:0004672;GO:0006468	ATP binding;protein kinase activity;protein phosphorylation	1.75	1.99	1.79	1.84333

## Sheet: Table 5
Supplementary Table 5. Top 100 genes with higher expression for C. annuum under P. capsici infection (tissue vs. tissue) at 0 hpi.
GeneID	chrom	ini_pos	end_pos	strand	product	KEGG_ID	KEGG_desc	GO	GO_desc	R_leaf_0_vs_R_stem_0	R_leaf_0_vs_R_root_0	R_stem_0_vs_R_root_0	Average
107856761	chrom 1	158654135	158654861	+	calvin cycle protein CP12-2 chloroplastic			GO:0080153;GO:0009507	negative regulation of reductive pentose-phosphate cycle;chloroplast	3.69	14.22	10.45	9.45333
107869528	chrom 4	209395735	209397612	-	7-deoxyloganetin glucosyltransferase			GO:0008194	UDP-glycosyltransferase activity	7.29	13.4	6.03	8.90667
124897136	chrom 3	242553544	242554093	+	morintide mO1-like			GO:0008061	chitin binding	6.58	13.26	6.63	8.82333
107857227	chrom 8	36476566	36477297	-	putative lipid-binding protein At4g00165					1.84	13.22	11.25	8.77
107860643	chrom 2	151965571	151970369	-	carbonic anhydrase chloroplastic	map00910	Nitrogen metabolism	GO:0015976;GO:0008270;GO:0004089	carbon utilization;zinc ion binding;carbonate dehydratase activity	5.15	13.12	7.93	8.73333
107877989	chrom 7	53883646	53884573	-	auxin-binding protein ABP19a			GO:0030145;GO:0005618	manganese ion binding;cell wall	2.77	13.14	10.26	8.72333
107875889	chrom Un	2433309	2439203	+	uncharacterized LOC107875889			GO:0003729;GO:0005515	mRNA binding;protein binding	2.28	12.51	10.13	8.30667
107849739	chrom 12	217961393	217962364	-	probable carboxylesterase 2			GO:0016787	hydrolase activity	4.34	12.33	7.89	8.18667
107865791	chrom 3	270263582	270264899	+	auxin-binding protein ABP19a			GO:0005618;GO:0030145	cell wall;manganese ion binding	5.08	12.16	7.05	8.09667
107840213	chrom 8	165135760	165137639	-	uncharacterized LOC107840213					7.13	11.97	4.83	7.97667
107845871	chrom 10	5530115	5531435	+	uncharacterized LOC107845871					4.79	11.9	7.06	7.91667
107870192	chrom 5	6118718	6129553	+	eugenol synthase 1			GO:0016491	oxidoreductase activity	1.9	11.9	9.94	7.91333
107861339	chrom 2	141536976	141538224	+	uncharacterized LOC107861339	map00630;map00710;map01200	Glyoxylate and dicarboxylate metabolism;Carbon fixation in photosynthetic organisms;Carbon metabolism			3.56	11.92	8.25	7.91
107855908	chrom 4	24190643	24207655	+	protein DETOXIFICATION 33			GO:1990961;GO:0015297;GO:0016020;GO:0042910	xenobiotic detoxification by transmembrane export across the plasma membrane;antiporter activity;membrane;xenobiotic transmembrane transporter activity	3.62	11.72	8.03	7.79
107876315	chrom 7	2713351	2754550	+	A-agglutinin anchorage subunit-like					3.81	11.53	7.61	7.65
124886687	chrom 1	26385069	26394666	-	uncharacterized LOC124886687					6.29	11.48	5.13	7.63333
107851146	chrom 12	223443612	223447922	+	glyceraldehyde-3-phosphate dehydrogenase B chloroplastic	map00710;map01200	Carbon fixation in photosynthetic organisms;Carbon metabolism	GO:0004365;GO:0006006;GO:0050661;GO:0051287;GO:0009507	glyceraldehyde-3-phosphate dehydrogenase (NAD+) (phosphorylating) activity;glucose metabolic process;NADP binding;NAD binding;chloroplast	3.88	11.34	7.41	7.54333
107865868	chrom 3	263477768	263479785	-	acyl carrier protein 1 chloroplastic			GO:0000036;GO:0006633	acyl carrier activity;fatty acid biosynthetic process	2.91	11.09	8.2	7.4
107877699	chrom 2	125212	128004	-	glyceraldehyde-3-phosphate dehydrogenase A chloroplastic	map00710;map01200	Carbon fixation in photosynthetic organisms;Carbon metabolism	GO:0048046;GO:0050661;GO:0006006;GO:0004365;GO:0009507;GO:0051287	apoplast;NADP binding;glucose metabolic process;glyceraldehyde-3-phosphate dehydrogenase (NAD+) (phosphorylating) activity;chloroplast;NAD binding	3.94	11.04	7.08	7.35333
124894887	chrom Un	113	1621	+	ribulose bisphosphate carboxylase small subunit chloroplastic-like	map00630;map00710;map01200	Glyoxylate and dicarboxylate metabolism;Carbon fixation in photosynthetic organisms;Carbon metabolism			3.8	11.04	7.21	7.35
107852492	chrom 4	163600873	163602000	+	NAD(P)H-quinone oxidoreductase subunit M chloroplastic			GO:0016655	oxidoreductase activity, acting on NAD(P)H, quinone or similar compound as acceptor	5.34	11.06	5.64	7.34667
107845779	chrom 10	11779693	11807205	+	uncharacterized LOC107845779					6.1	11.03	4.78	7.30333
124890846	chrom Un	603	1873	+	flower-specific defensin-like			GO:0006952	defense response	4.01	11.01	6.87	7.29667
107868333	chrom 4	8743093	8747942	-	uncharacterized LOC107868333			GO:0009507	chloroplast	3.51	10.95	7.37	7.27667
107878219	chrom 7	189310631	189311260	-	glycine-rich cell wall structural protein 1					1.45	10.95	9.37	7.25667
107864643	chrom 3	17508650	17510645	-	photosynthetic NDH subunit of subcomplex B 5 chloroplastic			GO:0009507;GO:0006979	chloroplast;response to oxidative stress	2.39	10.86	8.4	7.21667
107871422	chrom 5	220459379	220462342	-	tyrosine-protein phosphatase DSP3			GO:0006470;GO:0016791;GO:0005737	protein dephosphorylation;phosphatase activity;cytoplasm	4.34	10.8	6.38	7.17333
107873416	chrom 6	40956041	40962588	+	internal alternative NAD(P)H-ubiquinone oxidoreductase A1 mitochondrial	map00190	Oxidative phosphorylation	GO:0003954;GO:0006116	NADH dehydrogenase activity;NADH oxidation	3.33	10.77	7.39	7.16333
107855597	chrom 4	196232243	196233709	-	probable aquaporin TIP4-3			GO:0055085;GO:0016020;GO:0015267	transmembrane transport;membrane;channel activity	2.24	10.66	8.36	7.08667
107845848	chrom 10	4390986	4391827	-	protein TAP1					2.04	10.61	8.48	7.04333
107851545	chrom 12	227923287	227925653	+	UDP-glycosyltransferase 74E2			GO:0008194	UDP-glycosyltransferase activity	2.72	10.6	7.81	7.04333
107846905	chrom 11	93987095	94018098	+	phosphomannomutase/phosphoglucomutase			GO:0009570;GO:0005975;GO:0004615	chloroplast stroma;carbohydrate metabolic process;phosphomannomutase activity	3.82	10.33	6.5	6.88333
107872670	chrom 5	214390327	214393779	+	transcription factor FAMA			GO:0046983;GO:0010052;GO:0005634;GO:0010374;GO:0045893;GO:0003700	protein dimerization activity;guard cell differentiation;nucleus;stomatal complex development;positive regulation of DNA-templated transcription;DNA-binding transcription factor activity	5.18	10.34	5.09	6.87
107842285	chrom 9	194657961	194667724	+	wax ester synthase/diacylglycerol acyltransferase 4			GO:0005886;GO:0004144;GO:0047196;GO:0019432	plasma membrane;diacylglycerol O-acyltransferase activity;long-chain-alcohol O-fatty-acyltransferase activity;triglyceride biosynthetic process	2.29	10.33	7.97	6.86333
107866227	chrom 3	189941051	189942038	+	peroxisomal membrane protein 11-4			GO:0044375;GO:0016559;GO:0005778	regulation of peroxisome size;peroxisome fission;peroxisomal membrane	4.54	10.31	5.68	6.84333
107878210	chrom 7	186364523	186374882	-	cellulose synthase-like protein H1			GO:0016760;GO:0051753;GO:0030244;GO:0005886;GO:0005802;GO:0009833	cellulose synthase (UDP-forming) activity;mannan synthase activity;cellulose biosynthetic process;plasma membrane;trans-Golgi network;plant-type primary cell wall biogenesis	5.05	10.16	5.07	6.76
107843454	chrom 10	191534314	191537572	+	protein NRT1/ PTR FAMILY 5.6			GO:0042938;GO:0042937;GO:0055085;GO:0016020;GO:0071916	dipeptide transport;tripeptide transmembrane transporter activity;transmembrane transport;membrane;dipeptide transmembrane transporter activity	2.06	10.15	8.02	6.74333
107879997	chrom 8	169368761	169370094	+	protein RADIALIS-like 1			GO:0003700	DNA-binding transcription factor activity	4.53	10.17	5.52	6.74
107878406	chrom 7	208997127	208999704	-	transcription factor TCP4			GO:0005634;GO:0043565;GO:2000032;GO:0003700	nucleus;sequence-specific DNA binding;regulation of secondary shoot formation;DNA-binding transcription factor activity	3.93	10.12	6.13	6.72667
107866513	chrom 3	2287344	2288199	+	glycine-rich protein					2.01	10.12	7.97	6.7
107845694	chrom 10	14289040	14290210	-	uncharacterized LOC107845694					3.12	10.08	6.85	6.68333
107867625	chrom 4	191410071	191412045	+	cytochrome P450 71A1			GO:0020037;GO:0016705;GO:0004497;GO:0005506	heme binding;oxidoreductase activity, acting on paired donors, with incorporation or reduction of molecular oxygen;monooxygenase activity;iron ion binding	4.21	10.01	5.78	6.66667
107862858	chrom 3	238308223	238310636	+	bidirectional sugar transporter N3			GO:0008643;GO:0051119;GO:0016020	carbohydrate transport;sugar transmembrane transporter activity;membrane	2.86	9.96	7.02	6.61333
107867308	chrom 1	8679489	8683178	+	protein YABBY 4			GO:0007275;GO:0009944;GO:2000024;GO:0005634;GO:0045165;GO:0010158;GO:1902183;GO:0010154	multicellular organism development;polarity specification of adaxial/abaxial axis;regulation of leaf development;nucleus;cell fate commitment;abaxial cell fate specification;regulation of shoot apical meristem development;fruit development	2.04	9.96	7.84	6.61333
107840893	chrom 9	217113754	217117390	-	photosystem I chlorophyll a/b-binding protein 6 chloroplastic	map00196	Photosynthesis - antenna proteins	GO:0009416;GO:0009768;GO:0016020	response to light stimulus;photosynthesis, light harvesting in photosystem I;membrane	2.65	9.93	7.23	6.60333
107872234	chrom 5	220821832	220823991	-	chlorophyll a-b binding protein 6A chloroplastic	map00196	Photosynthesis - antenna proteins	GO:0016020;GO:0009416;GO:0009768	membrane;response to light stimulus;photosynthesis, light harvesting in photosystem I	2.98	9.92	6.89	6.59667
107874905	chrom 6	171790031	171790688	-	14 kDa proline-rich protein DC2.15					3.85	9.83	5.9	6.52667
107858551	chrom 2	43238408	43243082	+	fructose-bisphosphate aldolase 1 chloroplastic	map00010;map00030;map00051;map00710;map01200;map01230	Glycolysis / Gluconeogenesis;Pentose phosphate pathway;Fructose and mannose metabolism;Carbon fixation in photosynthetic organisms;Carbon metabolism;Biosynthesis of amino acids	GO:0005829;GO:0004332;GO:0006096;GO:0030388	cytosol;fructose-bisphosphate aldolase activity;glycolytic process;fructose 1,6-bisphosphate metabolic process	4.79	9.76	4.93	6.49333
107874005	chrom 6	201213777	201214815	+	uncharacterized LOC107874005					4.36	9.72	5.28	6.45333
107851328	chrom 12	8505743	8511049	+	amino acid transporter AVT1I			GO:0005886	plasma membrane	1.98	9.7	7.66	6.44667
124885267	chrom 1	211197301	211202152	+	uncharacterized LOC124885267					2.97	9.67	6.64	6.42667
107848616	chrom 11	226214523	226220819	-	axial regulator YABBY 5			GO:0007275;GO:0005634;GO:0045165	multicellular organism development;nucleus;cell fate commitment	2.15	9.62	7.38	6.38333
107856217	chrom 1	141962255	141964264	+	phylloplanin					4.66	9.58	4.88	6.37333
107869591	chrom 4	191509163	191511117	+	cytochrome P450 71A1			GO:0005506;GO:0016705;GO:0020037;GO:0004497	iron ion binding;oxidoreductase activity, acting on paired donors, with incorporation or reduction of molecular oxygen;heme binding;monooxygenase activity	1.86	9.48	7.58	6.30667
107857046	chrom 9	112960509	112961897	+	uncharacterized LOC107857046					3.57	9.44	5.82	6.27667
107843384	chrom 10	179570286	179592355	-	nicotinate N-methyltransferase 1			GO:0019438;GO:0008757;GO:0008171;GO:0032259	aromatic compound biosynthetic process;S-adenosylmethionine-dependent methyltransferase activity;O-methyltransferase activity;methylation	4.89	9.42	4.48	6.26333
107877385	chrom 7	219104729	219110380	-	ubiquitin domain-containing protein 2					4.38	9.44	4.95	6.25667
107874987	chrom 6	77058411	77060364	-	serine/threonine-protein kinase BLUS1			GO:0043539;GO:0004672;GO:0005524;GO:0006468	protein serine/threonine kinase activator activity;protein kinase activity;ATP binding;protein phosphorylation	4.85	9.36	4.46	6.22333
107864587	chrom 3	15332756	15339286	-	1-aminocyclopropane-1-carboxylate oxidase homolog					3.03	9.35	6.26	6.21333
107866254	chrom 3	183456502	183461186	-	uncharacterized LOC107866254					4.65	9.33	4.61	6.19667
107864385	chrom 3	3044595	3047856	+	5-OH-xanthotoxin synthase			GO:0016705;GO:0005506;GO:0004497;GO:0020037	oxidoreductase activity, acting on paired donors, with incorporation or reduction of molecular oxygen;iron ion binding;monooxygenase activity;heme binding	4.32	9.3	4.93	6.18333
107876314	chrom 7	2871331	2871824	-	uncharacterized LOC107876314					4.12	9.28	5.1	6.16667
107859092	chrom 2	118310968	118315422	-	potassium channel KAT1			GO:0016020;GO:0006813;GO:0005249;GO:0055085	membrane;potassium ion transport;voltage-gated potassium channel activity;transmembrane transport	3.82	9.26	5.4	6.16
107854705	chrom 3	5031371	5034195	+	transcription factor FAMA			GO:0045893;GO:0010374;GO:0010052;GO:0003700;GO:0005634;GO:0046983	positive regulation of DNA-templated transcription;stomatal complex development;guard cell differentiation;DNA-binding transcription factor activity;nucleus;protein dimerization activity	4.05	9.26	5.16	6.15667
124886745	chrom 8	114615543	114616836	-	uncharacterized LOC124886745					2.99	9.22	6.17	6.12667
107878224	chrom 7	192689658	192691042	+	probable NAD(P)H dehydrogenase subunit CRR3 chloroplastic			GO:0010598;GO:0009773;GO:0009535	NAD(P)H dehydrogenase complex (plastoquinone);photosynthetic electron transport in photosystem I;chloroplast thylakoid membrane	4.6	9.18	4.56	6.11333
124886504	chrom 8	169732694	169735789	+	uncharacterized LOC124886504					3.55	9.23	5.56	6.11333
124896975	chrom 3	6909470	6910776	+	glycine-rich protein 5-like					2.08	9.22	7.03	6.11
107840782	chrom 9	218674291	218681198	-	axial regulator YABBY 5			GO:0010158;GO:0045165;GO:0005634;GO:0007275	abaxial cell fate specification;cell fate commitment;nucleus;multicellular organism development	2.15	9.2	6.94	6.09667
107866929	chrom 1	6970229	6973180	+	guard cell S-type anion channel SLAC1			GO:0090332;GO:0055085;GO:0008308;GO:0006873;GO:0016020	stomatal closure;transmembrane transport;voltage-gated monoatomic anion channel activity;intracellular monoatomic ion homeostasis;membrane	3.73	9.1	5.33	6.05333
107843257	chrom 9	767568	769298	+	1-aminocyclopropane-1-carboxylate oxidase homolog 1					3.95	9.11	5.09	6.05
124893058	chrom Un	164	1353	-	caffeic acid 3-O-methyltransferase-like			GO:0019438;GO:0008171;GO:0008757;GO:0032259	aromatic compound biosynthetic process;O-methyltransferase activity;S-adenosylmethionine-dependent methyltransferase activity;methylation	2.79	9.08	6.21	6.02667
107868301	chrom 4	10137900	10139943	-	pentatricopeptide repeat-containing protein At2g42920 chloroplastic-like			GO:0009451;GO:0005515;GO:0003723	RNA modification;protein binding;RNA binding	3.33	9.02	5.64	5.99667
107843379	chrom 10	178809907	178812194	-	UDP-glycosyltransferase 73C4	map00908	Zeatin biosynthesis	GO:0008194	UDP-glycosyltransferase activity	5.18	9	3.78	5.98667
107852751	chrom 11	6711726	6717288	-	chaperonin 60 subunit beta 4 chloroplastic	map03018	RNA degradation	GO:0005524;GO:0042026;GO:0009570;GO:0140662	ATP binding;protein refolding;chloroplast stroma;ATP-dependent protein folding chaperone	2.29	8.94	6.6	5.94333
107878709	chrom 7	221925801	221928399	-	dynein light chain 1 cytoplasmic	map04814	Motor proteins	GO:0007017;GO:0030286;GO:0045505;GO:0051959	microtubule-based process;dynein complex;dynein intermediate chain binding;dynein light intermediate chain binding	3.38	8.82	5.43	5.87667
107844971	chrom 10	187757712	187759997	+	UDP-glycosyltransferase 76E1			GO:0008194	UDP-glycosyltransferase activity	3.85	8.8	4.9	5.85
124885300	chrom 8	171654837	171656203	+	uncharacterized LOC124885300					3.83	8.81	4.88	5.84
107856992	chrom 1	205090710	205091528	+	pectinesterase inhibitor 6			GO:0004857;GO:0043086	enzyme inhibitor activity;negative regulation of catalytic activity	4.26	8.74	4.34	5.78
107876993	chrom 7	402330	409352	-	CASP-like protein 2C1					2.27	8.71	6.32	5.76667
107864332	chrom 3	3737051	3741249	-	protein ECERIFERUM 26			GO:0016747	acyltransferase activity, transferring groups other than amino-acyl groups	2.07	8.65	6.52	5.74667
107853886	chrom 5	13417397	13421831	+	protein NRT1/ PTR FAMILY 6.1			GO:0022857;GO:0006857;GO:0055085;GO:0016020	transmembrane transporter activity;oligopeptide transport;transmembrane transport;membrane	1.29	8.59	7.27	5.71667
107855768	chrom 2	120571533	120575492	+	chlorophyll a-b binding protein 21 chloroplastic	map00196	Photosynthesis - antenna proteins	GO:0009768;GO:0009535;GO:0009941;GO:0010287;GO:0009416	photosynthesis, light harvesting in photosystem I;chloroplast thylakoid membrane;chloroplast envelope;plastoglobule;response to light stimulus	2.5	8.55	6.02	5.69
107849601	chrom 12	84778414	84789738	-	light-harvesting complex-like protein OHP2 chloroplastic			GO:0009535	chloroplast thylakoid membrane	3.21	8.54	5.29	5.68
107839577	chrom 8	153666378	153670270	-	receptor-like protein EIX2			GO:0009755;GO:0005886;GO:0005515	hormone-mediated signaling pathway;plasma membrane;protein binding	2.08	8.54	6.41	5.67667
107861905	chrom 3	265250902	265253434	-	zinc finger protein CONSTANS-LIKE 8			GO:0008270;GO:0006355;GO:0005515;GO:0005634	zinc ion binding;regulation of DNA-templated transcription;protein binding;nucleus	2.69	8.53	5.8	5.67333
107862154	chrom 3	265899376	265900740	+	peptidyl-prolyl cis-trans isomerase CYP26-2 chloroplastic			GO:0003755;GO:0000413;GO:0009507	peptidyl-prolyl cis-trans isomerase activity;protein peptidyl-prolyl isomerization;chloroplast	2.95	8.51	5.52	5.66
107864479	chrom 3	1410285	1413662	-	auxin-induced protein PCNT115			GO:0004033;GO:0005737	aldo-keto reductase (NADP) activity;cytoplasm	2.83	8.49	5.62	5.64667
107870011	chrom 5	498745	500246	-	uncharacterized LOC107870011					1.86	8.49	6.57	5.64
124897815	chrom 4	228071947	228072866	-	uncharacterized LOC124897815					1.47	8.49	6.95	5.63667
107874389	chrom 6	35596282	35596593	-	uncharacterized LOC107874389			GO:0009507	chloroplast	3.36	8.47	5.07	5.63333
107855036	chrom Un	5042139	5043421	-	protein CHLORORESPIRATORY REDUCTION 42 chloroplastic			GO:0010258	NADH dehydrogenase complex (plastoquinone) assembly	2.91	8.46	5.52	5.63
124890289	chrom Un	1460246	1461528	-	protein CHLORORESPIRATORY REDUCTION 42 chloroplastic-like			GO:0010258	NADH dehydrogenase complex (plastoquinone) assembly	2.91	8.46	5.52	5.63
107848250	chrom 11	11808514	11809789	+	cytosolic sulfotransferase 12			GO:0005737;GO:0051923;GO:0008146	cytoplasm;sulfation;sulfotransferase activity	1.87	8.46	6.53	5.62
107859129	chrom 2	120156541	120160018	-	uncharacterized protein ycf23					1.35	8.43	7.06	5.61333
107857077	chrom 4	216034689	216036679	-	zeatin O-xylosyltransferase-like			GO:0008194	UDP-glycosyltransferase activity	3.2	8.43	5.2	5.61
107855007	chrom 7	203672990	203673882	+	photosystem II repair protein PSB27-H1 chloroplastic	map00195	Photosynthesis	GO:0010206;GO:0010207;GO:0009523;GO:0009543	photosystem II repair;photosystem II assembly;photosystem II;chloroplast thylakoid lumen	2.3	8.42	6.04	5.58667
107870022	chrom 5	909950	912155	+	zeatin O-xylosyltransferase	map00908	Zeatin biosynthesis	GO:0008194	UDP-glycosyltransferase activity	6.34	8.39	2.02	5.58333
107878843	chrom 7	225693227	225699315	+	fructose-bisphosphate aldolase cytoplasmic isozyme 1	map00010;map00030;map00051;map00710;map01200;map01230	Glycolysis / Gluconeogenesis;Pentose phosphate pathway;Fructose and mannose metabolism;Carbon fixation in photosynthetic organisms;Carbon metabolism;Biosynthesis of amino acids	GO:0004332;GO:0006096;GO:0005829;GO:0030388	fructose-bisphosphate aldolase activity;glycolytic process;cytosol;fructose 1,6-bisphosphate metabolic process	4.03	8.38	4.31	5.57333
107860048	chrom 2	141604642	141606030	+	ribulose bisphosphate carboxylase small chain chloroplastic	map00630;map00710;map01200	Glyoxylate and dicarboxylate metabolism;Carbon fixation in photosynthetic organisms;Carbon metabolism			2.94	8.3	5.32	5.52

## Sheet: Table 6
Supplementary Table 6. Top 100 genes with higher expression for C. annuum under P. capsici infection (tissue vs. tissue) at 24 hpi.
GeneID	chrom	ini_pos	end_pos	strand	product	KEGG_ID	KEGG_desc	GO	GO_desc	R_leaf_24_vs_R_stem_24	R_leaf_24_vs_R_root_24	R_stem_24_vs_R_root_24	Average
107877989	chrom 7	53883646	53884573	-	auxin-binding protein ABP19a			GO:0030145;GO:0005618	manganese ion binding;cell wall	4.98	14.16	9.1	11.63
107851932	chrom 1	254795044	254797207	-	beta-carotene isomerase D27 chloroplastic			GO:0005506	iron ion binding	4.41	13.75	9.26	11.505
107857227	chrom 8	36476566	36477297	-	putative lipid-binding protein At4g00165					2.81	12.79	9.87	11.33
107856761	chrom 1	158654135	158654861	+	calvin cycle protein CP12-2 chloroplastic			GO:0080153;GO:0009507	negative regulation of reductive pentose-phosphate cycle;chloroplast	7.99	15.29	7.21	11.25
107870192	chrom 5	6118718	6129553	+	eugenol synthase 1			GO:0016491	oxidoreductase activity	3.3	12.78	9.39	11.085
107873810	chrom 6	223515952	223516290	-	uncharacterized LOC107873810			GO:0009507	chloroplast	2.45	12.19	9.64	10.915
107859129	chrom 2	120156541	120160018	-	uncharacterized protein ycf23					3.86	12.86	8.93	10.895
107840893	chrom 9	217113754	217117390	-	photosystem I chlorophyll a/b-binding protein 6 chloroplastic	map00196	Photosynthesis - antenna proteins	GO:0009416;GO:0009768;GO:0016020	response to light stimulus;photosynthesis, light harvesting in photosystem I;membrane	3.53	12.64	9.03	10.835
107873490	chrom 6	23881653	23886609	-	protein PLASTID TRANSCRIPTIONALLY ACTIVE 16 chloroplastic					1.93	11.79	9.8	10.795
107864643	chrom 3	17508650	17510645	-	photosynthetic NDH subunit of subcomplex B 5 chloroplastic			GO:0009507;GO:0006979	chloroplast;response to oxidative stress	3.65	12.65	8.91	10.78
107855237	chrom 7	4867525	4877092	+	norbelladine synthase			GO:0005634;GO:0006952;GO:0038023;GO:0004864;GO:0010427;GO:0009738;GO:0080163;GO:0005737	nucleus;defense response;signaling receptor activity;protein phosphatase inhibitor activity;abscisic acid binding;abscisic acid-activated signaling pathway;regulation of protein serine/threonine phosphatase activity;cytoplasm	2.13	11.87	9.62	10.745
107878709	chrom 7	221925801	221928399	-	dynein light chain 1 cytoplasmic	map04814	Motor proteins	GO:0007017;GO:0030286;GO:0045505;GO:0051959	microtubule-based process;dynein complex;dynein intermediate chain binding;dynein light intermediate chain binding	2.98	12.28	9.18	10.73
107857046	chrom 9	112960509	112961897	+	uncharacterized LOC107857046					4.17	12.59	8.31	10.45
107877699	chrom 2	125212	128004	-	glyceraldehyde-3-phosphate dehydrogenase A chloroplastic	map00710;map01200	Carbon fixation in photosynthetic organisms;Carbon metabolism	GO:0048046;GO:0050661;GO:0006006;GO:0004365;GO:0009507;GO:0051287	apoplast;NADP binding;glucose metabolic process;glyceraldehyde-3-phosphate dehydrogenase (NAD+) (phosphorylating) activity;chloroplast;NAD binding	4.05	12.41	8.3	10.355
107846905	chrom 11	93987095	94018098	+	phosphomannomutase/phosphoglucomutase			GO:0009570;GO:0005975;GO:0004615	chloroplast stroma;carbohydrate metabolic process;phosphomannomutase activity	6.28	13.51	7.17	10.34
107874570	chrom 6	227297290	227299579	-	photosystem II reaction center W protein chloroplastic	map00195	Photosynthesis	GO:0015979;GO:0009523;GO:0009507	photosynthesis;photosystem II;chloroplast	2.64	11.71	8.95	10.33
107858551	chrom 2	43238408	43243082	+	fructose-bisphosphate aldolase 1 chloroplastic	map00010;map00030;map00051;map00710;map01200;map01230	Glycolysis / Gluconeogenesis;Pentose phosphate pathway;Fructose and mannose metabolism;Carbon fixation in photosynthetic organisms;Carbon metabolism;Biosynthesis of amino acids	GO:0005829;GO:0004332;GO:0006096;GO:0030388	cytosol;fructose-bisphosphate aldolase activity;glycolytic process;fructose 1,6-bisphosphate metabolic process	4.56	12.36	7.74	10.05
107865791	chrom 3	270263582	270264899	+	auxin-binding protein ABP19a			GO:0005618;GO:0030145	cell wall;manganese ion binding	4.5	12.29	7.71	10
107840213	chrom 8	165135760	165137639	-	uncharacterized LOC107840213					4.87	12.32	7.48	9.9
107849592	chrom 1	245099229	245103865	+	protein ENHANCED PSEUDOMONAS SUSCEPTIBILITY 1					1.81	10.84	8.96	9.9
107868331	chrom 4	8830004	8840725	+	(EE)-geranyllinalool synthase			GO:0010333;GO:0000287;GO:0016102	terpene synthase activity;magnesium ion binding;diterpenoid biosynthetic process	2.54	11.17	8.57	9.87
124896859	chrom 3	240277992	240278294	-	30S ribosomal protein S14 chloroplastic	map03010	Ribosome	GO:0003735;GO:0006412;GO:0005840;GO:0015935	structural constituent of ribosome;translation;ribosome;small ribosomal subunit	5.49	12.48	6.92	9.7
107869777	chrom 1	21425342	21430712	+	phosphoribulokinase chloroplastic	map00710;map01200	Carbon fixation in photosynthetic organisms;Carbon metabolism	GO:0005975;GO:0005524;GO:0005737;GO:0008974;GO:0009507	carbohydrate metabolic process;ATP binding;cytoplasm;phosphoribulokinase activity;chloroplast	3.19	11.19	7.95	9.57
107872990	chrom 6	174403857	174406368	+	photosystem II 22 kDa protein chloroplastic	map00195	Photosynthesis			1.74	10.37	8.57	9.47
107869591	chrom 4	191509163	191511117	+	cytochrome P450 71A1			GO:0005506;GO:0016705;GO:0020037;GO:0004497	iron ion binding;oxidoreductase activity, acting on paired donors, with incorporation or reduction of molecular oxygen;heme binding;monooxygenase activity	4.81	11.77	7.1	9.435
107859905	chrom 2	139239034	139242050	-	fructose-bisphosphate aldolase 1 chloroplastic	map00010;map00030;map00051;map00710;map01200;map01230	Glycolysis / Gluconeogenesis;Pentose phosphate pathway;Fructose and mannose metabolism;Carbon fixation in photosynthetic organisms;Carbon metabolism;Biosynthesis of amino acids	GO:0005829;GO:0030388;GO:0004332;GO:0006096	cytosol;fructose 1,6-bisphosphate metabolic process;fructose-bisphosphate aldolase activity;glycolytic process	3.37	11.09	7.68	9.385
107843384	chrom 10	179570286	179592355	-	nicotinate N-methyltransferase 1			GO:0019438;GO:0008757;GO:0008171;GO:0032259	aromatic compound biosynthetic process;S-adenosylmethionine-dependent methyltransferase activity;O-methyltransferase activity;methylation	3.94	11.41	7.35	9.38
107878867	chrom 7	226013916	226014689	+	photosystem I reaction center subunit V chloroplastic	map00195	Photosynthesis	GO:0009535;GO:0015979;GO:0009522	chloroplast thylakoid membrane;photosynthesis;photosystem I	1.93	10.36	8.35	9.355
107856008	chrom 3	236750864	236752349	-	bidirectional sugar transporter N3-like			GO:0016020;GO:0008643;GO:0051119	membrane;carbohydrate transport;sugar transmembrane transporter activity	4.85	11.75	6.8	9.275
107845528	chrom 10	286957	290423	-	protein PLASTID MOVEMENT IMPAIRED 1					2.52	10.55	7.98	9.265
107875374	chrom 6	225346439	225348559	+	photosystem I reaction center subunit XI chloroplastic	map00195	Photosynthesis	GO:0015979;GO:0009522;GO:0009535;GO:0009538	photosynthesis;photosystem I;chloroplast thylakoid membrane;photosystem I reaction center	2.54	10.56	7.95	9.255
107851751	chrom 12	3072451	3074150	+	anthocyanidin 3-O-glucosyltransferase 2			GO:0008194	UDP-glycosyltransferase activity	3.86	11.21	7.29	9.25
107877353	chrom 7	214598428	214599068	+	CDGSH iron-sulfur domain-containing protein NEET			GO:0051537;GO:0010506;GO:0005741;GO:0043231	2 iron, 2 sulfur cluster binding;regulation of autophagy;mitochondrial outer membrane;intracellular membrane-bounded organelle	2.96	10.73	7.7	9.215
107845039	chrom 10	198914213	198915654	-	E3 ubiquitin-protein ligase SGR9 amyloplastic			GO:0061630;GO:0016567;GO:0005737	ubiquitin protein ligase activity;protein ubiquitination;cytoplasm	2.09	10.31	8.12	9.215
107848146	chrom 11	14252278	14257733	+	uncharacterized hydrolase YugF			GO:0003824	catalytic activity	2.14	10.25	8.05	9.15
107851146	chrom 12	223443612	223447922	+	glyceraldehyde-3-phosphate dehydrogenase B chloroplastic	map00710;map01200	Carbon fixation in photosynthetic organisms;Carbon metabolism	GO:0004365;GO:0006006;GO:0050661;GO:0051287;GO:0009507	glyceraldehyde-3-phosphate dehydrogenase (NAD+) (phosphorylating) activity;glucose metabolic process;NADP binding;NAD binding;chloroplast	3.88	11.1	7.16	9.13
107862154	chrom 3	265899376	265900740	+	peptidyl-prolyl cis-trans isomerase CYP26-2 chloroplastic			GO:0003755;GO:0000413;GO:0009507	peptidyl-prolyl cis-trans isomerase activity;protein peptidyl-prolyl isomerization;chloroplast	2.92	10.61	7.62	9.115
124897136	chrom 3	242553544	242554093	+	morintide mO1-like			GO:0008061	chitin binding	8.12	13.15	4.99	9.07
107862252	chrom 3	256461390	256463842	+	chlorophyll a-b binding protein P4 chloroplastic-like	map00196	Photosynthesis - antenna proteins	GO:0009416;GO:0016020;GO:0009768	response to light stimulus;membrane;photosynthesis, light harvesting in photosystem I	2.13	10.15	7.95	9.05
107860360	chrom 2	147150268	147153851	-	uncharacterized LOC107860360			GO:0004222;GO:0005524;GO:0006508;GO:0004176	metalloendopeptidase activity;ATP binding;proteolysis;ATP-dependent peptidase activity	1.48	9.77	8.21	8.99
107871105	chrom 5	202754091	202757932	-	sedoheptulose-17-bisphosphatase chloroplastic	map00710;map01200	Carbon fixation in photosynthetic organisms;Carbon metabolism	GO:0006094;GO:0005737;GO:0042132;GO:0006002;GO:0006000;GO:0030388;GO:0005986	gluconeogenesis;cytoplasm;fructose 1,6-bisphosphate 1-phosphatase activity;fructose 6-phosphate metabolic process;fructose metabolic process;fructose 1,6-bisphosphate metabolic process;sucrose biosynthetic process	2.87	10.44	7.51	8.975
107871366	chrom 5	219342138	219345161	-	uncharacterized LOC107871366					3.86	10.91	6.97	8.94
107852751	chrom 11	6711726	6717288	-	chaperonin 60 subunit beta 4 chloroplastic	map03018	RNA degradation	GO:0005524;GO:0042026;GO:0009570;GO:0140662	ATP binding;protein refolding;chloroplast stroma;ATP-dependent protein folding chaperone	5.72	11.73	5.96	8.845
107852492	chrom 4	163600873	163602000	+	NAD(P)H-quinone oxidoreductase subunit M chloroplastic			GO:0016655	oxidoreductase activity, acting on NAD(P)H, quinone or similar compound as acceptor	5.07	11.41	6.28	8.845
107843313	chrom 10	166860386	166863504	+	ribulose bisphosphate carboxylase/oxygenase activase 2 chloroplastic			GO:0005524;GO:0009570;GO:0009579;GO:0016887;GO:0046863	ATP binding;chloroplast stroma;thylakoid;ATP hydrolysis activity;ribulose-1,5-bisphosphate carboxylase/oxygenase activator activity	3.5	10.56	7.01	8.785
107860643	chrom 2	151965571	151970369	-	carbonic anhydrase chloroplastic	map00910	Nitrogen metabolism	GO:0015976;GO:0008270;GO:0004089	carbon utilization;zinc ion binding;carbonate dehydratase activity	4.4	11.01	6.54	8.775
107858580	chrom 2	52760832	52762208	-	ribulose bisphosphate carboxylase small subunit chloroplastic	map00630;map00710;map01200	Glyoxylate and dicarboxylate metabolism;Carbon fixation in photosynthetic organisms;Carbon metabolism			3.61	10.6	6.93	8.765
107846997	chrom 11	5013897	5015382	-	uncharacterized LOC107846997					4.63	11.09	6.39	8.74
107842738	chrom 9	62176312	62179804	+	chlorophyll a-b binding protein CP29.1 chloroplastic	map00196	Photosynthesis - antenna proteins	GO:0009416;GO:0009941;GO:0010287;GO:0009768;GO:0009535	response to light stimulus;chloroplast envelope;plastoglobule;photosynthesis, light harvesting in photosystem I;chloroplast thylakoid membrane	2.53	10	7.41	8.705
107845488	chrom 10	3322636	3325742	+	uncharacterized LOC107845488					2	9.75	7.65	8.7
107854856	chrom 9	34092790	34093925	+	light-harvesting complex-like protein OHP1 chloroplastic					2.1	9.78	7.61	8.695
107866929	chrom 1	6970229	6973180	+	guard cell S-type anion channel SLAC1			GO:0090332;GO:0055085;GO:0008308;GO:0006873;GO:0016020	stomatal closure;transmembrane transport;voltage-gated monoatomic anion channel activity;intracellular monoatomic ion homeostasis;membrane	3.36	10.43	6.95	8.69
107839912	chrom 8	159822676	159823361	-	ferredoxin chloroplastic	map00195	Photosynthesis	GO:0009507;GO:0022900;GO:0009055;GO:0051537	chloroplast;electron transport chain;electron transfer activity;2 iron, 2 sulfur cluster binding	3.03	10.21	7.12	8.665
107858754	chrom 2	91594211	91596215	+	protein CHLORORESPIRATORY REDUCTION 7 chloroplastic			GO:0009570	chloroplast stroma	2.01	9.69	7.6	8.645
107856217	chrom 1	141962255	141964264	+	phylloplanin					5.97	11.65	5.63	8.64
107858989	chrom 2	113022193	113024097	-	photosystem I reaction center subunit III chloroplastic	map00195	Photosynthesis	GO:0009538;GO:0015979;GO:0009522;GO:0009535	photosystem I reaction center;photosynthesis;photosystem I;chloroplast thylakoid membrane	1.85	9.6	7.68	8.64
107872234	chrom 5	220821832	220823991	-	chlorophyll a-b binding protein 6A chloroplastic	map00196	Photosynthesis - antenna proteins	GO:0016020;GO:0009416;GO:0009768	membrane;response to light stimulus;photosynthesis, light harvesting in photosystem I	2.92	10.11	7.14	8.625
107848617	chrom 11	3328311	3330461	-	30S ribosomal protein 3-1 chloroplastic			GO:0003735;GO:0006412;GO:0005840	structural constituent of ribosome;translation;ribosome	2.03	9.68	7.55	8.615
107868333	chrom 4	8743093	8747942	-	uncharacterized LOC107868333			GO:0009507	chloroplast	3.68	10.47	6.73	8.6
107843379	chrom 10	178809907	178812194	-	UDP-glycosyltransferase 73C4	map00908	Zeatin biosynthesis	GO:0008194	UDP-glycosyltransferase activity	5.28	11.26	5.9	8.58
107848237	chrom 11	5491361	5499211	+	prolycopene isomerase chloroplastic			GO:0016491;GO:0016116	oxidoreductase activity;carotenoid metabolic process	2.64	9.89	7.19	8.54
107845718	chrom 10	67977420	67983438	+	rhodanese-like domain-containing protein 4 chloroplastic					2.26	9.68	7.37	8.525
107870368	chrom 5	17104404	17110099	-	glyceraldehyde-3-phosphate dehydrogenase A chloroplastic	map00710;map01200	Carbon fixation in photosynthetic organisms;Carbon metabolism	GO:0048046;GO:0050661;GO:0009507;GO:0004365;GO:0006006;GO:0051287	apoplast;NADP binding;chloroplast;glyceraldehyde-3-phosphate dehydrogenase (NAD+) (phosphorylating) activity;glucose metabolic process;NAD binding	3.06	10.08	6.96	8.52
107849739	chrom 12	217961393	217962364	-	probable carboxylesterase 2			GO:0016787	hydrolase activity	3.9	10.52	6.5	8.51
107870732	chrom 5	100583003	100584052	+	uncharacterized LOC107870732			GO:0015979;GO:0016020;GO:0009523	photosynthesis;membrane;photosystem II	2.05	9.55	7.43	8.49
107850284	chrom 8	169157476	169158380	-	transcription termination factor MTEF1 chloroplastic			GO:0003690;GO:0006355	double-stranded DNA binding;regulation of DNA-templated transcription	3	10.03	6.94	8.485
107842247	chrom 9	4374598	4378390	-	uncharacterized LOC107842247			GO:0016020;GO:0022904	membrane;respiratory electron transport chain	2.4	9.7	7.22	8.46
107876315	chrom 7	2713351	2754550	+	A-agglutinin anchorage subunit-like					4.11	10.56	6.35	8.455
107864385	chrom 3	3044595	3047856	+	5-OH-xanthotoxin synthase			GO:0016705;GO:0005506;GO:0004497;GO:0020037	oxidoreductase activity, acting on paired donors, with incorporation or reduction of molecular oxygen;iron ion binding;monooxygenase activity;heme binding	4.19	10.51	6.35	8.43
107849601	chrom 12	84778414	84789738	-	light-harvesting complex-like protein OHP2 chloroplastic			GO:0009535	chloroplast thylakoid membrane	2.68	9.77	7.02	8.395
107860212	chrom 2	144623523	144627433	-	protein CONSERVED IN THE GREEN LINEAGE AND DIATOMS 27 chloroplastic					2.89	9.86	6.91	8.385
107867625	chrom 4	191410071	191412045	+	cytochrome P450 71A1			GO:0020037;GO:0016705;GO:0004497;GO:0005506	heme binding;oxidoreductase activity, acting on paired donors, with incorporation or reduction of molecular oxygen;monooxygenase activity;iron ion binding	3.7	10.24	6.49	8.365
107861339	chrom 2	141536976	141538224	+	uncharacterized LOC107861339	map00630;map00710;map01200	Glyoxylate and dicarboxylate metabolism;Carbon fixation in photosynthetic organisms;Carbon metabolism			4.98	10.86	5.8	8.33
107850292	chrom 12	231854869	231860611	-	serine--glyoxylate aminotransferase	map00250;map00260;map00630;map01200;map01210;map04146	Alanine, aspartate and glutamate metabolism;Glycine, serine and threonine metabolism;Glyoxylate and dicarboxylate metabolism;Carbon metabolism;2-Oxocarboxylic acid metabolism;Peroxisome	GO:0004760;GO:0019265;GO:0008453;GO:0005777	serine-pyruvate transaminase activity;glycine biosynthetic process, by transamination of glyoxylate;alanine-glyoxylate transaminase activity;peroxisome	2.63	9.68	6.95	8.315
107856485	chrom 1	152479124	152481262	-	uncharacterized LOC107856485					2.7	9.69	6.93	8.31
107839229	chrom 8	145917781	145920142	-	uncharacterized LOC107839229					3	9.81	6.74	8.275
107864479	chrom 3	1410285	1413662	-	auxin-induced protein PCNT115			GO:0004033;GO:0005737	aldo-keto reductase (NADP) activity;cytoplasm	4.15	10.38	6.12	8.25
107866227	chrom 3	189941051	189942038	+	peroxisomal membrane protein 11-4			GO:0044375;GO:0016559;GO:0005778	regulation of peroxisome size;peroxisome fission;peroxisomal membrane	2.76	9.7	6.77	8.235
107845871	chrom 10	5530115	5531435	+	uncharacterized LOC107845871					4.91	10.71	5.74	8.225
107852638	chrom 7	9752697	9757427	-	protein CHLORORESPIRATORY REDUCTION 6 chloroplastic			GO:0010275;GO:0009507	NAD(P)H dehydrogenase complex assembly;chloroplast	3.18	9.8	6.55	8.175
107865812	chrom 3	267209754	267210543	-	uncharacterized LOC107865812					2.77	9.61	6.73	8.17
107858919	chrom 2	109391638	109395562	-	pentatricopeptide repeat-containing protein At2g35130			GO:0005515	protein binding	3.76	10.06	6.24	8.15
107861905	chrom 3	265250902	265253434	-	zinc finger protein CONSTANS-LIKE 8			GO:0008270;GO:0006355;GO:0005515;GO:0005634	zinc ion binding;regulation of DNA-templated transcription;protein binding;nucleus	3.77	10.06	6.21	8.135
107866881	chrom 4	228613480	228614724	-	photosystem I reaction center subunit IV B chloroplastic	map00195	Photosynthesis	GO:0015979;GO:0009538;GO:0009522	photosynthesis;photosystem I reaction center;photosystem I	2.89	9.54	6.6	8.07
107842277	chrom 9	701397	703996	+	uncharacterized LOC107842277			GO:0009535;GO:0009570	chloroplast thylakoid membrane;chloroplast stroma	3.95	10.08	6.05	8.065
107876125	chrom 6	201483035	201484942	+	photosystem I reaction center subunit VI chloroplastic	map00195	Photosynthesis	GO:0009522;GO:0009538;GO:0009535;GO:0015979	photosystem I;photosystem I reaction center;chloroplast thylakoid membrane;photosynthesis	3.21	9.62	6.34	7.98
107860048	chrom 2	141604642	141606030	+	ribulose bisphosphate carboxylase small chain chloroplastic	map00630;map00710;map01200	Glyoxylate and dicarboxylate metabolism;Carbon fixation in photosynthetic organisms;Carbon metabolism			3.96	9.98	5.97	7.975
107859165	chrom 2	122377185	122385355	-	subtilisin-like protease SBT5.6			GO:0006508;GO:0004252	proteolysis;serine-type endopeptidase activity	5.9	10.92	4.95	7.935
107856304	chrom 7	223624764	223626395	+	fatty acid desaturase 4 chloroplastic					3.92	9.93	5.91	7.92
107866330	chrom 1	6611677	6618644	-	PGR5-like protein 1A chloroplastic			GO:0016730;GO:0009773;GO:0009535	oxidoreductase activity, acting on iron-sulfur proteins as donors;photosynthetic electron transport in photosystem I;chloroplast thylakoid membrane	3.59	9.71	6.07	7.89
107839723	chrom 8	155899062	155900614	-	photosystem I chlorophyll a/b-binding protein 5 chloroplastic	map00196	Photosynthesis - antenna proteins	GO:0016020;GO:0009416;GO:0009768	membrane;response to light stimulus;photosynthesis, light harvesting in photosystem I	3.37	9.54	6.13	7.835
107851328	chrom 12	8505743	8511049	+	amino acid transporter AVT1I			GO:0005886	plasma membrane	3.45	9.55	6.03	7.79
107874553	chrom 1	45632278	45642354	+	probable plastid-lipid-associated protein 12 chloroplastic					3.74	9.67	5.87	7.77
107862858	chrom 3	238308223	238310636	+	bidirectional sugar transporter N3			GO:0008643;GO:0051119;GO:0016020	carbohydrate transport;sugar transmembrane transporter activity;membrane	5.6	10.54	4.9	7.72
107878228	chrom 7	190562862	190564992	+	photosynthetic NDH subunit of subcomplex B 4 chloroplastic			GO:0010598;GO:0009535;GO:0009773	NAD(P)H dehydrogenase complex (plastoquinone);chloroplast thylakoid membrane;photosynthetic electron transport in photosystem I	4.18	9.69	5.45	7.57
107851302	chrom 12	120753302	120757382	-	protein POST-ILLUMINATION CHLOROPHYLL FLUORESCENCE INCREASE chloroplastic			GO:0009570;GO:0009579;GO:0010478	chloroplast stroma;thylakoid;chlororespiration	4.75	9.88	5.08	7.48
107878843	chrom 7	225693227	225699315	+	fructose-bisphosphate aldolase cytoplasmic isozyme 1	map00010;map00030;map00051;map00710;map01200;map01230	Glycolysis / Gluconeogenesis;Pentose phosphate pathway;Fructose and mannose metabolism;Carbon fixation in photosynthetic organisms;Carbon metabolism;Biosynthesis of amino acids	GO:0004332;GO:0006096;GO:0005829;GO:0030388	fructose-bisphosphate aldolase activity;glycolytic process;cytosol;fructose 1,6-bisphosphate metabolic process	4.84	9.89	5	7.445
107873416	chrom 6	40956041	40962588	+	internal alternative NAD(P)H-ubiquinone oxidoreductase A1 mitochondrial	map00190	Oxidative phosphorylation	GO:0003954;GO:0006116	NADH dehydrogenase activity;NADH oxidation	4.67	9.76	5.04	7.4
107848360	chrom 10	217000082	217003057	-	uncharacterized LOC107848360					7.36	10.66	3.25	6.955
124896956	chrom 3	4317867	4330655	+	uncharacterized LOC124896956					6.09	9.63	3.5	6.565

## Sheet: Table 7
Supplementary Table 7. Top 100 genes with higher expression for C. annuum under P. capsici infection (tissue vs. tissue) at 72 hpi.
GeneID	chrom	ini_pos	end_pos	strand	product	KEGG_ID	KEGG_desc	GO	GO_desc	R_leaf_72_vs_R_stem_72	R_leaf_72_vs_R_root_72	R_stem_72_vs_R_root_72	Average
124897136	chrom 3	242553544	242554093	+	morintide mO1-like			GO:0008061	chitin binding	7.08	15.76	8.57	10.47
107868331	chrom 4	8830004	8840725	+	(EE)-geranyllinalool synthase			GO:0010333;GO:0000287;GO:0016102	terpene synthase activity;magnesium ion binding;diterpenoid biosynthetic process	3.1	14.58	11.41	9.69667
107856761	chrom 1	158654135	158654861	+	calvin cycle protein CP12-2 chloroplastic			GO:0080153;GO:0009507	negative regulation of reductive pentose-phosphate cycle;chloroplast	6.56	13.42	6.72	8.9
107845871	chrom 10	5530115	5531435	+	uncharacterized LOC107845871					5.99	13.39	7.26	8.88
107869777	chrom 1	21425342	21430712	+	phosphoribulokinase chloroplastic	map00710;map01200	Carbon fixation in photosynthetic organisms;Carbon metabolism	GO:0005975;GO:0005524;GO:0005737;GO:0008974;GO:0009507	carbohydrate metabolic process;ATP binding;cytoplasm;phosphoribulokinase activity;chloroplast	3.93	12.89	8.89	8.57
107851146	chrom 12	223443612	223447922	+	glyceraldehyde-3-phosphate dehydrogenase B chloroplastic	map00710;map01200	Carbon fixation in photosynthetic organisms;Carbon metabolism	GO:0004365;GO:0006006;GO:0050661;GO:0051287;GO:0009507	glyceraldehyde-3-phosphate dehydrogenase (NAD+) (phosphorylating) activity;glucose metabolic process;NADP binding;NAD binding;chloroplast	5.34	12.62	7.23	8.39667
107852492	chrom 4	163600873	163602000	+	NAD(P)H-quinone oxidoreductase subunit M chloroplastic			GO:0016655	oxidoreductase activity, acting on NAD(P)H, quinone or similar compound as acceptor	4.73	12.6	7.75	8.36
107858551	chrom 2	43238408	43243082	+	fructose-bisphosphate aldolase 1 chloroplastic	map00010;map00030;map00051;map00710;map01200;map01230	Glycolysis / Gluconeogenesis;Pentose phosphate pathway;Fructose and mannose metabolism;Carbon fixation in photosynthetic organisms;Carbon metabolism;Biosynthesis of amino acids	GO:0005829;GO:0004332;GO:0006096;GO:0030388	cytosol;fructose-bisphosphate aldolase activity;glycolytic process;fructose 1,6-bisphosphate metabolic process	4.91	12.55	7.59	8.35
107851932	chrom 1	254795044	254797207	-	beta-carotene isomerase D27 chloroplastic			GO:0005506	iron ion binding	4.37	12.31	7.86	8.18
107878709	chrom 7	221925801	221928399	-	dynein light chain 1 cytoplasmic	map04814	Motor proteins	GO:0007017;GO:0030286;GO:0045505;GO:0051959	microtubule-based process;dynein complex;dynein intermediate chain binding;dynein light intermediate chain binding	3.34	12.33	8.85	8.17333
107840213	chrom 8	165135760	165137639	-	uncharacterized LOC107840213					7.15	12.21	4.99	8.11667
107860643	chrom 2	151965571	151970369	-	carbonic anhydrase chloroplastic	map00910	Nitrogen metabolism	GO:0015976;GO:0008270;GO:0004089	carbon utilization;zinc ion binding;carbonate dehydratase activity	8.08	12.05	3.93	8.02
107864643	chrom 3	17508650	17510645	-	photosynthetic NDH subunit of subcomplex B 5 chloroplastic			GO:0009507;GO:0006979	chloroplast;response to oxidative stress	4.53	12.02	7.38	7.97667
107870192	chrom 5	6118718	6129553	+	eugenol synthase 1			GO:0016491	oxidoreductase activity	3.8	12.01	8.11	7.97333
107839723	chrom 8	155899062	155900614	-	photosystem I chlorophyll a/b-binding protein 5 chloroplastic	map00196	Photosynthesis - antenna proteins	GO:0016020;GO:0009416;GO:0009768	membrane;response to light stimulus;photosynthesis, light harvesting in photosystem I	4.61	11.69	6.97	7.75667
107855237	chrom 7	4867525	4877092	+	norbelladine synthase			GO:0005634;GO:0006952;GO:0038023;GO:0004864;GO:0010427;GO:0009738;GO:0080163;GO:0005737	nucleus;defense response;signaling receptor activity;protein phosphatase inhibitor activity;abscisic acid binding;abscisic acid-activated signaling pathway;regulation of protein serine/threonine phosphatase activity;cytoplasm	2.47	11.67	9.07	7.73667
107865791	chrom 3	270263582	270264899	+	auxin-binding protein ABP19a			GO:0005618;GO:0030145	cell wall;manganese ion binding	4.45	11.5	6.97	7.64
107849739	chrom 12	217961393	217962364	-	probable carboxylesterase 2			GO:0016787	hydrolase activity	6.27	11.5	5.13	7.63333
107871256	chrom 5	214680288	214682404	-	chalcone synthase 2	map00941;map00960;map04712	Flavonoid biosynthesis;Tropane, piperidine and pyridine alkaloid biosynthesis;Circadian rhythm - plant	GO:0016747;GO:0030639	acyltransferase activity, transferring groups other than amino-acyl groups;polyketide biosynthetic process	1.09	11.47	10.33	7.63
107877699	chrom 2	125212	128004	-	glyceraldehyde-3-phosphate dehydrogenase A chloroplastic	map00710;map01200	Carbon fixation in photosynthetic organisms;Carbon metabolism	GO:0048046;GO:0050661;GO:0006006;GO:0004365;GO:0009507;GO:0051287	apoplast;NADP binding;glucose metabolic process;glyceraldehyde-3-phosphate dehydrogenase (NAD+) (phosphorylating) activity;chloroplast;NAD binding	5.4	11.39	5.93	7.57333
107857227	chrom 8	36476566	36477297	-	putative lipid-binding protein At4g00165					4.08	11.42	7.19	7.56333
107876125	chrom 6	201483035	201484942	+	photosystem I reaction center subunit VI chloroplastic	map00195	Photosynthesis	GO:0009522;GO:0009538;GO:0009535;GO:0015979	photosystem I;photosystem I reaction center;chloroplast thylakoid membrane;photosynthesis	5.09	11.23	6.09	7.47
107843317	chrom 10	168006364	168007879	-	uncharacterized LOC107843317			GO:0009535	chloroplast thylakoid membrane	4.31	11.24	6.81	7.45333
107857046	chrom 9	112960509	112961897	+	uncharacterized LOC107857046					4.73	11.22	6.41	7.45333
107857365	chrom 1	248173273	248177264	+	photosynthetic NDH subunit of subcomplex B 3 chloroplastic			GO:0140647;GO:0005739;GO:0051537	P450-containing electron transport chain;mitochondrion;2 iron, 2 sulfur cluster binding	3.68	11.15	7.37	7.4
107858631	chrom 2	81068186	81070761	+	probable esterase KAI2			GO:0080167	response to karrikin	3.13	11.07	7.87	7.35667
107873416	chrom 6	40956041	40962588	+	internal alternative NAD(P)H-ubiquinone oxidoreductase A1 mitochondrial	map00190	Oxidative phosphorylation	GO:0003954;GO:0006116	NADH dehydrogenase activity;NADH oxidation	5.56	11.02	5.42	7.33333
107852102	chrom 10	20923511	20925311	+	putative UDP-rhamnose:rhamnosyltransferase 1			GO:0008194	UDP-glycosyltransferase activity	1.96	11.02	9	7.32667
107845848	chrom 10	4390986	4391827	-	protein TAP1					4.35	11.01	6.52	7.29333
107844971	chrom 10	187757712	187759997	+	UDP-glycosyltransferase 76E1			GO:0008194	UDP-glycosyltransferase activity	5.28	10.96	5.6	7.28
107846905	chrom 11	93987095	94018098	+	phosphomannomutase/phosphoglucomutase			GO:0009570;GO:0005975;GO:0004615	chloroplast stroma;carbohydrate metabolic process;phosphomannomutase activity	4.84	10.94	6.04	7.27333
107856485	chrom 1	152479124	152481262	-	uncharacterized LOC107856485					4.06	10.88	6.75	7.23
107861905	chrom 3	265250902	265253434	-	zinc finger protein CONSTANS-LIKE 8			GO:0008270;GO:0006355;GO:0005515;GO:0005634	zinc ion binding;regulation of DNA-templated transcription;protein binding;nucleus	4.59	10.82	6.15	7.18667
107845039	chrom 10	198914213	198915654	-	E3 ubiquitin-protein ligase SGR9 amyloplastic			GO:0061630;GO:0016567;GO:0005737	ubiquitin protein ligase activity;protein ubiquitination;cytoplasm	2.8	10.81	7.94	7.18333
107865868	chrom 3	263477768	263479785	-	acyl carrier protein 1 chloroplastic			GO:0000036;GO:0006633	acyl carrier activity;fatty acid biosynthetic process	3.83	10.84	6.88	7.18333
107848424	chrom 1	211204969	211207653	+	myricetin O-methyltransferase			GO:0032259;GO:0019438;GO:0008757;GO:0046983;GO:0008171	methylation;aromatic compound biosynthetic process;S-adenosylmethionine-dependent methyltransferase activity;protein dimerization activity;O-methyltransferase activity	3.51	10.77	7.2	7.16
107868333	chrom 4	8743093	8747942	-	uncharacterized LOC107868333			GO:0009507	chloroplast	3.58	10.72	7.18	7.16
107841969	chrom 9	206251992	206253803	+	chlorophyll a-b binding protein 37 chloroplastic	map00196	Photosynthesis - antenna proteins	GO:0009768;GO:0010287;GO:0009941;GO:0009535;GO:0009416	photosynthesis, light harvesting in photosystem I;plastoglobule;chloroplast envelope;chloroplast thylakoid membrane;response to light stimulus	3.73	10.73	7.01	7.15667
107856008	chrom 3	236750864	236752349	-	bidirectional sugar transporter N3-like			GO:0016020;GO:0008643;GO:0051119	membrane;carbohydrate transport;sugar transmembrane transporter activity	7.18	10.73	3.47	7.12667
107869591	chrom 4	191509163	191511117	+	cytochrome P450 71A1			GO:0005506;GO:0016705;GO:0020037;GO:0004497	iron ion binding;oxidoreductase activity, acting on paired donors, with incorporation or reduction of molecular oxygen;heme binding;monooxygenase activity	5.51	10.68	5.15	7.11333
107872990	chrom 6	174403857	174406368	+	photosystem II 22 kDa protein chloroplastic	map00195	Photosynthesis			2.6	10.64	8	7.08
124896957	chrom 3	4662185	4666808	+	epimerase family protein SDR39U1 homolog chloroplastic-like					2.42	10.62	8.11	7.05
107875558	chrom 6	222055573	222059273	-	cytochrome P450 93B16			GO:0020037;GO:0016705;GO:0004497;GO:0005506	heme binding;oxidoreductase activity, acting on paired donors, with incorporation or reduction of molecular oxygen;monooxygenase activity;iron ion binding	3.43	10.58	7.1	7.03667
107843384	chrom 10	179570286	179592355	-	nicotinate N-methyltransferase 1			GO:0019438;GO:0008757;GO:0008171;GO:0032259	aromatic compound biosynthetic process;S-adenosylmethionine-dependent methyltransferase activity;O-methyltransferase activity;methylation	5.81	10.56	4.73	7.03333
107872234	chrom 5	220821832	220823991	-	chlorophyll a-b binding protein 6A chloroplastic	map00196	Photosynthesis - antenna proteins	GO:0016020;GO:0009416;GO:0009768	membrane;response to light stimulus;photosynthesis, light harvesting in photosystem I	2.51	10.59	8	7.03333
107864483	chrom 3	1547495	1551352	-	30S ribosomal protein S1			GO:0003676	nucleic acid binding	3.23	10.59	7.27	7.03
107871366	chrom 5	219342138	219345161	-	uncharacterized LOC107871366					2.77	10.61	7.71	7.03
107854856	chrom 9	34092790	34093925	+	light-harvesting complex-like protein OHP1 chloroplastic					2.6	10.58	7.86	7.01333
107866227	chrom 3	189941051	189942038	+	peroxisomal membrane protein 11-4			GO:0044375;GO:0016559;GO:0005778	regulation of peroxisome size;peroxisome fission;peroxisomal membrane	5.03	10.58	5.43	7.01333
107877353	chrom 7	214598428	214599068	+	CDGSH iron-sulfur domain-containing protein NEET			GO:0051537;GO:0010506;GO:0005741;GO:0043231	2 iron, 2 sulfur cluster binding;regulation of autophagy;mitochondrial outer membrane;intracellular membrane-bounded organelle	3.58	10.57	6.88	7.01
107861339	chrom 2	141536976	141538224	+	uncharacterized LOC107861339	map00630;map00710;map01200	Glyoxylate and dicarboxylate metabolism;Carbon fixation in photosynthetic organisms;Carbon metabolism			5.11	10.53	5.25	6.96333
124896859	chrom 3	240277992	240278294	-	30S ribosomal protein S14 chloroplastic	map03010	Ribosome	GO:0003735;GO:0006412;GO:0005840;GO:0015935	structural constituent of ribosome;translation;ribosome;small ribosomal subunit	3.87	10.46	6.5	6.94333
107867301	chrom 1	8649261	8667315	-	thylakoid lumenal protein TL20.3 chloroplastic					2.11	10.45	8.25	6.93667
107876315	chrom 7	2713351	2754550	+	A-agglutinin anchorage subunit-like					4.71	10.45	5.6	6.92
107855506	chrom 2	147552924	147555525	-	cinnamoyl-CoA reductase-like SNL6			GO:0006694;GO:0003854	steroid biosynthetic process;3-beta-hydroxy-delta5-steroid dehydrogenase activity	1.98	10.42	8.35	6.91667
107868281	chrom 4	11176021	11182306	+	bifunctional 15-cis-phytoene synthase chromoplastic	map00906	Carotenoid biosynthesis	GO:0004311;GO:0016767;GO:0016117	farnesyltranstransferase activity;geranylgeranyl-diphosphate geranylgeranyltransferase activity;carotenoid biosynthetic process	5.3	10.41	5.04	6.91667
107873490	chrom 6	23881653	23886609	-	protein PLASTID TRANSCRIPTIONALLY ACTIVE 16 chloroplastic					2.85	10.4	7.49	6.91333
107871105	chrom 5	202754091	202757932	-	sedoheptulose-17-bisphosphatase chloroplastic	map00710;map01200	Carbon fixation in photosynthetic organisms;Carbon metabolism	GO:0006094;GO:0005737;GO:0042132;GO:0006002;GO:0006000;GO:0030388;GO:0005986	gluconeogenesis;cytoplasm;fructose 1,6-bisphosphate 1-phosphatase activity;fructose 6-phosphate metabolic process;fructose metabolic process;fructose 1,6-bisphosphate metabolic process;sucrose biosynthetic process	3.29	10.38	7.05	6.90667
107843379	chrom 10	178809907	178812194	-	UDP-glycosyltransferase 73C4	map00908	Zeatin biosynthesis	GO:0008194	UDP-glycosyltransferase activity	6.4	10.37	3.92	6.89667
107878406	chrom 7	208997127	208999704	-	transcription factor TCP4			GO:0005634;GO:0043565;GO:2000032;GO:0003700	nucleus;sequence-specific DNA binding;regulation of secondary shoot formation;DNA-binding transcription factor activity	5.45	10.41	4.8	6.88667
107851545	chrom 12	227923287	227925653	+	UDP-glycosyltransferase 74E2			GO:0008194	UDP-glycosyltransferase activity	2.51	10.35	7.76	6.87333
107843313	chrom 10	166860386	166863504	+	ribulose bisphosphate carboxylase/oxygenase activase 2 chloroplastic			GO:0005524;GO:0009570;GO:0009579;GO:0016887;GO:0046863	ATP binding;chloroplast stroma;thylakoid;ATP hydrolysis activity;ribulose-1,5-bisphosphate carboxylase/oxygenase activator activity	5.12	10.3	5.14	6.85333
107871422	chrom 5	220459379	220462342	-	tyrosine-protein phosphatase DSP3			GO:0006470;GO:0016791;GO:0005737	protein dephosphorylation;phosphatase activity;cytoplasm	4.41	10.29	5.84	6.84667
107867750	chrom 4	166789897	166795252	-	magnesium dechelatase SGRL chloroplastic	map00860	Porphyrin metabolism			2.41	10.28	7.8	6.83
107856217	chrom 1	141962255	141964264	+	phylloplanin					5.87	10.2	4.28	6.78333
107866929	chrom 1	6970229	6973180	+	guard cell S-type anion channel SLAC1			GO:0090332;GO:0055085;GO:0008308;GO:0006873;GO:0016020	stomatal closure;transmembrane transport;voltage-gated monoatomic anion channel activity;intracellular monoatomic ion homeostasis;membrane	4.47	10.18	5.68	6.77667
107877942	chrom 10	169781103	169785230	+	probable LRR receptor-like serine/threonine-protein kinase At3g47570	map04016;map04626	MAPK signaling pathway - plant;Plant-pathogen interaction	GO:0005515;GO:0004672;GO:0005524;GO:0006468	protein binding;protein kinase activity;ATP binding;protein phosphorylation	3.88	10.14	6.2	6.74
107870011	chrom 5	498745	500246	-	uncharacterized LOC107870011					1.5	10.05	8.45	6.66667
107864796	chrom 3	256846630	256847655	+	chitin-binding lectin 1			GO:0008061	chitin binding	1.87	10.02	8.03	6.64
107878453	chrom 7	213012912	213014528	-	cytochrome P450 CYP72A219			GO:0004497;GO:0016705;GO:0020037;GO:0005506	monooxygenase activity;oxidoreductase activity, acting on paired donors, with incorporation or reduction of molecular oxygen;heme binding;iron ion binding	6.56	9.95	3.35	6.62
107855597	chrom 4	196232243	196233709	-	probable aquaporin TIP4-3			GO:0055085;GO:0016020;GO:0015267	transmembrane transport;membrane;channel activity	2.6	9.95	7.29	6.61333
107839912	chrom 8	159822676	159823361	-	ferredoxin chloroplastic	map00195	Photosynthesis	GO:0009507;GO:0022900;GO:0009055;GO:0051537	chloroplast;electron transport chain;electron transfer activity;2 iron, 2 sulfur cluster binding	4.41	9.9	5.46	6.59
107840893	chrom 9	217113754	217117390	-	photosystem I chlorophyll a/b-binding protein 6 chloroplastic	map00196	Photosynthesis - antenna proteins	GO:0009416;GO:0009768;GO:0016020	response to light stimulus;photosynthesis, light harvesting in photosystem I;membrane	3.59	9.88	6.21	6.56
107858588	chrom 2	77307145	77315920	-	3-ketoacyl-CoA synthase 5	map00062;map04626	Fatty acid elongation;Plant-pathogen interaction	GO:0016747;GO:0016020;GO:0006633	acyltransferase activity, transferring groups other than amino-acyl groups;membrane;fatty acid biosynthetic process	2.43	9.86	7.34	6.54333
107859905	chrom 2	139239034	139242050	-	fructose-bisphosphate aldolase 1 chloroplastic	map00010;map00030;map00051;map00710;map01200;map01230	Glycolysis / Gluconeogenesis;Pentose phosphate pathway;Fructose and mannose metabolism;Carbon fixation in photosynthetic organisms;Carbon metabolism;Biosynthesis of amino acids	GO:0005829;GO:0030388;GO:0004332;GO:0006096	cytosol;fructose 1,6-bisphosphate metabolic process;fructose-bisphosphate aldolase activity;glycolytic process	2.93	9.81	6.84	6.52667
107866330	chrom 1	6611677	6618644	-	PGR5-like protein 1A chloroplastic			GO:0016730;GO:0009773;GO:0009535	oxidoreductase activity, acting on iron-sulfur proteins as donors;photosynthetic electron transport in photosystem I;chloroplast thylakoid membrane	3.93	9.79	5.8	6.50667
107877684	chrom 7	7772368	7777447	+	peptidyl-prolyl cis-trans isomerase CYP28 chloroplastic			GO:0003755;GO:0009507;GO:0000413	peptidyl-prolyl cis-trans isomerase activity;chloroplast;protein peptidyl-prolyl isomerization	2.05	9.77	7.65	6.49
107859129	chrom 2	120156541	120160018	-	uncharacterized protein ycf23					2.11	9.75	7.57	6.47667
107875374	chrom 6	225346439	225348559	+	photosystem I reaction center subunit XI chloroplastic	map00195	Photosynthesis	GO:0015979;GO:0009522;GO:0009535;GO:0009538	photosynthesis;photosystem I;chloroplast thylakoid membrane;photosystem I reaction center	3.94	9.71	5.74	6.46333
107878867	chrom 7	226013916	226014689	+	photosystem I reaction center subunit V chloroplastic	map00195	Photosynthesis	GO:0009535;GO:0015979;GO:0009522	chloroplast thylakoid membrane;photosynthesis;photosystem I	2.49	9.71	7.18	6.46
107852751	chrom 11	6711726	6717288	-	chaperonin 60 subunit beta 4 chloroplastic	map03018	RNA degradation	GO:0005524;GO:0042026;GO:0009570;GO:0140662	ATP binding;protein refolding;chloroplast stroma;ATP-dependent protein folding chaperone	2.96	9.67	6.62	6.41667
107864266	chrom 3	6357427	6359477	-	chalcone synthase 1B	map00941;map00960;map04712	Flavonoid biosynthesis;Tropane, piperidine and pyridine alkaloid biosynthesis;Circadian rhythm - plant	GO:0030639;GO:0016747	polyketide biosynthetic process;acyltransferase activity, transferring groups other than amino-acyl groups	1.02	9.65	8.57	6.41333
107851751	chrom 12	3072451	3074150	+	anthocyanidin 3-O-glucosyltransferase 2			GO:0008194	UDP-glycosyltransferase activity	3.77	9.66	5.81	6.41333
107860149	chrom 2	143478303	143480698	+	probable xyloglucan endotransglucosylase/hydrolase protein 7			GO:0004553;GO:0016762;GO:0010411;GO:0048046;GO:0005618;GO:0042546	hydrolase activity, hydrolyzing O-glycosyl compounds;xyloglucan:xyloglucosyl transferase activity;xyloglucan metabolic process;apoplast;cell wall;cell wall biogenesis	2.08	9.62	7.52	6.40667
107845145	chrom 10	217153479	217154519	+	zinc finger protein GIS			GO:0009739;GO:0010090;GO:0010026;GO:0003700	response to gibberellin;trichome morphogenesis;trichome differentiation;DNA-binding transcription factor activity	4.22	9.64	5.33	6.39667
107867489	chrom 4	207685804	207688673	-	cyclase-like protein 1			GO:0004061;GO:0019441	arylformamidase activity;tryptophan catabolic process to kynurenine	1.56	9.58	7.93	6.35667
107867983	chrom 6	210124343	210126046	+	chlorophyll a-b binding protein P4 chloroplastic	map00196	Photosynthesis - antenna proteins	GO:0009768;GO:0016020;GO:0009416	photosynthesis, light harvesting in photosystem I;membrane;response to light stimulus	3.14	9.59	6.34	6.35667
107870368	chrom 5	17104404	17110099	-	glyceraldehyde-3-phosphate dehydrogenase A chloroplastic	map00710;map01200	Carbon fixation in photosynthetic organisms;Carbon metabolism	GO:0048046;GO:0050661;GO:0009507;GO:0004365;GO:0006006;GO:0051287	apoplast;NADP binding;chloroplast;glyceraldehyde-3-phosphate dehydrogenase (NAD+) (phosphorylating) activity;glucose metabolic process;NAD binding	3.61	9.55	5.89	6.35
107873810	chrom 6	223515952	223516290	-	uncharacterized LOC107873810			GO:0009507	chloroplast	3.5	9.51	5.97	6.32667
107857922	chrom 2	101761310	101761609	-	classical arabinogalactan protein 2					5.97	9.54	3.46	6.32333
107853787	chrom 5	7604186	7605217	+	uncharacterized LOC107853787					3.59	9.51	5.84	6.31333
107850496	chrom 12	227949932	227954164	-	UDP glycosyltransferase 9			GO:0008194	UDP-glycosyltransferase activity	2.71	9.45	6.71	6.29
107845718	chrom 10	67977420	67983438	+	rhodanese-like domain-containing protein 4 chloroplastic					2.87	9.45	6.52	6.28
107878228	chrom 7	190562862	190564992	+	photosynthetic NDH subunit of subcomplex B 4 chloroplastic			GO:0010598;GO:0009535;GO:0009773	NAD(P)H dehydrogenase complex (plastoquinone);chloroplast thylakoid membrane;photosynthetic electron transport in photosystem I	3.56	9.43	5.81	6.26667
107847267	chrom 11	234605862	234611378	+	8-hydroxygeraniol oxidoreductase	map00010;map00071;map00350;map00620;map01200	Glycolysis / Gluconeogenesis;Fatty acid degradation;Tyrosine metabolism;Pyruvate metabolism;Carbon metabolism	GO:0004024;GO:0051903;GO:0008270;GO:0046294;GO:0005829	alcohol dehydrogenase activity, zinc-dependent;S-(hydroxymethyl)glutathione dehydrogenase activity;zinc ion binding;formaldehyde catabolic process;cytosol	4.53	9.42	4.81	6.25333
107877768	chrom 7	26531303	26537281	-	axial regulator YABBY 5			GO:0010158;GO:0045165;GO:0007275;GO:0005634	abaxial cell fate specification;cell fate commitment;multicellular organism development;nucleus	3.53	9.35	5.78	6.22
107851947	chrom 1	254783338	254784561	+	photosystem I reaction center subunit N chloroplastic	map00195	Photosynthesis	GO:0030093;GO:0015979	chloroplast photosystem I;photosynthesis	2.82	9.34	6.49	6.21667
107866881	chrom 4	228613480	228614724	-	photosystem I reaction center subunit IV B chloroplastic	map00195	Photosynthesis	GO:0015979;GO:0009538;GO:0009522	photosynthesis;photosystem I reaction center;photosystem I	3.17	9.35	6.1	6.20667
107867843	chrom 4	223336419	223338485	+	anthocyanidin 3-O-glucoside 2'''-O-xylosyltransferase			GO:0008194	UDP-glycosyltransferase activity	1.41	9.34	7.86	6.20333
107844852	chrom 10	25641728	25643480	+	uncharacterized LOC107844852					3.3	9.37	5.93	6.2

## Sheet: Table 8
Supplementary Table 8. Top 100 genes with higher expression for C. annuum under P. capsici infection (tissue vs tissue) in CM-334 (Resistant genotype).
GeneID	chrom	ini_pos	end_pos	strand	product	KEGG_ID	KEGG_desc	GO	GO_desc	R_leaf_vs_R_stem	R_leaf_vs_R_root	R_stem_vs_R_root	Average
107856761	chrom 1	158654135	158654861	+	calvin cycle protein CP12-2 chloroplastic			GO:0080153;GO:0009507	negative regulation of reductive pentose-phosphate cycle;chloroplast	5.61	14.72	9.02	9.78333
107852902	chrom 10	189445144	189451421	+	cis-prenyltransferase 4 chloroplastic	map00900	Terpenoid backbone biosynthesis	GO:0009668;GO:0009570;GO:0016094;GO:0002094;GO:0009409	plastid membrane organization;chloroplast stroma;polyprenol biosynthetic process;polyprenyltransferase activity;response to cold	8.66	13.7	4.94	9.1
124897136	chrom 3	242553544	242554093	+	morintide mO1-like			GO:0008061	chitin binding	7.13	13.49	6.31	8.97667
107877989	chrom 7	53883646	53884573	-	auxin-binding protein ABP19a			GO:0030145;GO:0005618	manganese ion binding;cell wall	3.24	13.2	9.89	8.77667
107869528	chrom 4	209395735	209397612	-	7-deoxyloganetin glucosyltransferase			GO:0008194	UDP-glycosyltransferase activity	7.83	12.56	4.59	8.32667
107857227	chrom 8	36476566	36477297	-	putative lipid-binding protein At4g00165					2.47	12.55	9.95	8.32333
107870192	chrom 5	6118718	6129553	+	eugenol synthase 1			GO:0016491	oxidoreductase activity	3.01	12.33	9.23	8.19
107840213	chrom 8	165135760	165137639	-	uncharacterized LOC107840213					6.17	12.2	5.97	8.11333
107865791	chrom 3	270263582	270264899	+	auxin-binding protein ABP19a			GO:0005618;GO:0030145	cell wall;manganese ion binding	4.86	12.05	7.11	8.00667
107864643	chrom 3	17508650	17510645	-	photosynthetic NDH subunit of subcomplex B 5 chloroplastic			GO:0009507;GO:0006979	chloroplast;response to oxidative stress	3.28	11.81	8.44	7.84333
107846905	chrom 11	93987095	94018098	+	phosphomannomutase/phosphoglucomutase			GO:0009570;GO:0005975;GO:0004615	chloroplast stroma;carbohydrate metabolic process;phosphomannomutase activity	4.99	11.75	6.7	7.81333
107845871	chrom 10	5530115	5531435	+	uncharacterized LOC107845871					5.11	11.56	6.36	7.67667
107877699	chrom 2	125212	128004	-	glyceraldehyde-3-phosphate dehydrogenase A chloroplastic	map00710;map01200	Carbon fixation in photosynthetic organisms;Carbon metabolism	GO:0048046;GO:0050661;GO:0006006;GO:0004365;GO:0009507;GO:0051287	apoplast;NADP binding;glucose metabolic process;glyceraldehyde-3-phosphate dehydrogenase (NAD+) (phosphorylating) activity;chloroplast;NAD binding	4.24	11.52	7.22	7.66
107856008	chrom 3	236750864	236752349	-	bidirectional sugar transporter N3-like			GO:0016020;GO:0008643;GO:0051119	membrane;carbohydrate transport;sugar transmembrane transporter activity	6.16	11.53	5.27	7.65333
107851146	chrom 12	223443612	223447922	+	glyceraldehyde-3-phosphate dehydrogenase B chloroplastic	map00710;map01200	Carbon fixation in photosynthetic organisms;Carbon metabolism	GO:0004365;GO:0006006;GO:0050661;GO:0051287;GO:0009507	glyceraldehyde-3-phosphate dehydrogenase (NAD+) (phosphorylating) activity;glucose metabolic process;NADP binding;NAD binding;chloroplast	4.18	11.48	7.24	7.63333
107860643	chrom 2	151965571	151970369	-	carbonic anhydrase chloroplastic	map00910	Nitrogen metabolism	GO:0015976;GO:0008270;GO:0004089	carbon utilization;zinc ion binding;carbonate dehydratase activity	5.04	11.47	6.35	7.62
107849739	chrom 12	217961393	217962364	-	probable carboxylesterase 2			GO:0016787	hydrolase activity	4.4	11.45	6.94	7.59667
107852492	chrom 4	163600873	163602000	+	NAD(P)H-quinone oxidoreductase subunit M chloroplastic			GO:0016655	oxidoreductase activity, acting on NAD(P)H, quinone or similar compound as acceptor	5.07	11.41	6.22	7.56667
107858551	chrom 2	43238408	43243082	+	fructose-bisphosphate aldolase 1 chloroplastic	map00010;map00030;map00051;map00710;map01200;map01230	Glycolysis / Gluconeogenesis;Pentose phosphate pathway;Fructose and mannose metabolism;Carbon fixation in photosynthetic organisms;Carbon metabolism;Biosynthesis of amino acids	GO:0005829;GO:0004332;GO:0006096;GO:0030388	cytosol;fructose-bisphosphate aldolase activity;glycolytic process;fructose 1,6-bisphosphate metabolic process	4.71	11.12	6.34	7.39
107861339	chrom 2	141536976	141538224	+	uncharacterized LOC107861339	map00630;map00710;map01200	Glyoxylate and dicarboxylate metabolism;Carbon fixation in photosynthetic organisms;Carbon metabolism			4.17	11.12	6.81	7.36667
107857046	chrom 9	112960509	112961897	+	uncharacterized LOC107857046					4.19	11.04	6.75	7.32667
107876315	chrom 7	2713351	2754550	+	A-agglutinin anchorage subunit-like					4.06	10.84	6.65	7.18333
107865868	chrom 3	263477768	263479785	-	acyl carrier protein 1 chloroplastic			GO:0000036;GO:0006633	acyl carrier activity;fatty acid biosynthetic process	2.79	10.78	7.91	7.16
107868333	chrom 4	8743093	8747942	-	uncharacterized LOC107868333			GO:0009507	chloroplast	3.54	10.75	7.16	7.15
107840893	chrom 9	217113754	217117390	-	photosystem I chlorophyll a/b-binding protein 6 chloroplastic	map00196	Photosynthesis - antenna proteins	GO:0009416;GO:0009768;GO:0016020	response to light stimulus;photosynthesis, light harvesting in photosystem I;membrane	3.18	10.6	7.36	7.04667
107843384	chrom 10	179570286	179592355	-	nicotinate N-methyltransferase 1			GO:0019438;GO:0008757;GO:0008171;GO:0032259	aromatic compound biosynthetic process;S-adenosylmethionine-dependent methyltransferase activity;O-methyltransferase activity;methylation	4.94	10.6	5.58	7.04
107869591	chrom 4	191509163	191511117	+	cytochrome P450 71A1			GO:0005506;GO:0016705;GO:0020037;GO:0004497	iron ion binding;oxidoreductase activity, acting on paired donors, with incorporation or reduction of molecular oxygen;heme binding;monooxygenase activity	3.3	10.5	7.16	6.98667
107873416	chrom 6	40956041	40962588	+	internal alternative NAD(P)H-ubiquinone oxidoreductase A1 mitochondrial	map00190	Oxidative phosphorylation	GO:0003954;GO:0006116	NADH dehydrogenase activity;NADH oxidation	4.2	10.48	6.2	6.96
107845848	chrom 10	4390986	4391827	-	protein TAP1					3.29	10.56	6.88	6.91
107878709	chrom 7	221925801	221928399	-	dynein light chain 1 cytoplasmic	map04814	Motor proteins	GO:0007017;GO:0030286;GO:0045505;GO:0051959	microtubule-based process;dynein complex;dynein intermediate chain binding;dynein light intermediate chain binding	3.21	10.39	7.06	6.88667
107845779	chrom 10	11779693	11807205	+	uncharacterized LOC107845779					6.75	10.41	3.45	6.87
107856217	chrom 1	141962255	141964264	+	phylloplanin					5.29	10.32	4.95	6.85333
107851545	chrom 12	227923287	227925653	+	UDP-glycosyltransferase 74E2			GO:0008194	UDP-glycosyltransferase activity	1.86	10.31	8.36	6.84333
107843379	chrom 10	178809907	178812194	-	UDP-glycosyltransferase 73C4	map00908	Zeatin biosynthesis	GO:0008194	UDP-glycosyltransferase activity	5.65	10.27	4.55	6.82333
107866227	chrom 3	189941051	189942038	+	peroxisomal membrane protein 11-4			GO:0044375;GO:0016559;GO:0005778	regulation of peroxisome size;peroxisome fission;peroxisomal membrane	4.04	10.27	6.11	6.80667
107865812	chrom 3	267209754	267210543	-	uncharacterized LOC107865812					4.58	10.25	5.54	6.79
107866062	chrom 3	237748367	237749823	-	trans-resveratrol di-O-methyltransferase			GO:0019438;GO:0008757;GO:0008171;GO:0046983;GO:0032259	aromatic compound biosynthetic process;S-adenosylmethionine-dependent methyltransferase activity;O-methyltransferase activity;protein dimerization activity;methylation	6.05	10.22	4.08	6.78333
107871422	chrom 5	220459379	220462342	-	tyrosine-protein phosphatase DSP3			GO:0006470;GO:0016791;GO:0005737	protein dephosphorylation;phosphatase activity;cytoplasm	4.01	10.22	6.12	6.78333
107864385	chrom 3	3044595	3047856	+	5-OH-xanthotoxin synthase			GO:0016705;GO:0005506;GO:0004497;GO:0020037	oxidoreductase activity, acting on paired donors, with incorporation or reduction of molecular oxygen;iron ion binding;monooxygenase activity;heme binding	4.8	10.21	5.32	6.77667
107878406	chrom 7	208997127	208999704	-	transcription factor TCP4			GO:0005634;GO:0043565;GO:2000032;GO:0003700	nucleus;sequence-specific DNA binding;regulation of secondary shoot formation;DNA-binding transcription factor activity	4.69	10.19	5.37	6.75
107856304	chrom 7	223624764	223626395	+	fatty acid desaturase 4 chloroplastic					5.11	10.14	4.91	6.72
107872234	chrom 5	220821832	220823991	-	chlorophyll a-b binding protein 6A chloroplastic	map00196	Photosynthesis - antenna proteins	GO:0016020;GO:0009416;GO:0009768	membrane;response to light stimulus;photosynthesis, light harvesting in photosystem I	2.83	10.09	7.2	6.70667
107866929	chrom 1	6970229	6973180	+	guard cell S-type anion channel SLAC1			GO:0090332;GO:0055085;GO:0008308;GO:0006873;GO:0016020	stomatal closure;transmembrane transport;voltage-gated monoatomic anion channel activity;intracellular monoatomic ion homeostasis;membrane	3.76	9.92	6.08	6.58667
107852751	chrom 11	6711726	6717288	-	chaperonin 60 subunit beta 4 chloroplastic	map03018	RNA degradation	GO:0005524;GO:0042026;GO:0009570;GO:0140662	ATP binding;protein refolding;chloroplast stroma;ATP-dependent protein folding chaperone	3.16	9.86	6.66	6.56
107844971	chrom 10	187757712	187759997	+	UDP-glycosyltransferase 76E1			GO:0008194	UDP-glycosyltransferase activity	4.38	9.84	5.38	6.53333
107867625	chrom 4	191410071	191412045	+	cytochrome P450 71A1			GO:0020037;GO:0016705;GO:0004497;GO:0005506	heme binding;oxidoreductase activity, acting on paired donors, with incorporation or reduction of molecular oxygen;monooxygenase activity;iron ion binding	3.89	9.81	5.86	6.52
107862858	chrom 3	238308223	238310636	+	bidirectional sugar transporter N3			GO:0008643;GO:0051119;GO:0016020	carbohydrate transport;sugar transmembrane transporter activity;membrane	4.19	9.58	5.29	6.35333
107869777	chrom 1	21425342	21430712	+	phosphoribulokinase chloroplastic	map00710;map01200	Carbon fixation in photosynthetic organisms;Carbon metabolism	GO:0005975;GO:0005524;GO:0005737;GO:0008974;GO:0009507	carbohydrate metabolic process;ATP binding;cytoplasm;phosphoribulokinase activity;chloroplast	3.27	9.55	6.21	6.34333
107861905	chrom 3	265250902	265253434	-	zinc finger protein CONSTANS-LIKE 8			GO:0008270;GO:0006355;GO:0005515;GO:0005634	zinc ion binding;regulation of DNA-templated transcription;protein binding;nucleus	3.58	9.53	5.88	6.33
107843317	chrom 10	168006364	168007879	-	uncharacterized LOC107843317			GO:0009535	chloroplast thylakoid membrane	2.15	9.39	7.19	6.24333
107857365	chrom 1	248173273	248177264	+	photosynthetic NDH subunit of subcomplex B 3 chloroplastic			GO:0140647;GO:0005739;GO:0051537	P450-containing electron transport chain;mitochondrion;2 iron, 2 sulfur cluster binding	2.91	9.4	6.4	6.23667
107859129	chrom 2	120156541	120160018	-	uncharacterized protein ycf23					2.17	9.37	7.17	6.23667
107853563	chrom 1	244306713	244310036	+	uncharacterized LOC107853563					5.29	9.39	4.01	6.23
107874005	chrom 6	201213777	201214815	+	uncharacterized LOC107874005					4.24	9.36	5.01	6.20333
107855597	chrom 4	196232243	196233709	-	probable aquaporin TIP4-3			GO:0055085;GO:0016020;GO:0015267	transmembrane transport;membrane;channel activity	1.94	9.32	7.31	6.19
107851932	chrom 1	254795044	254797207	-	beta-carotene isomerase D27 chloroplastic			GO:0005506	iron ion binding	4.27	9.32	4.94	6.17667
107866254	chrom 3	183456502	183461186	-	uncharacterized LOC107866254					5.73	9.3	3.44	6.15667
107843313	chrom 10	166860386	166863504	+	ribulose bisphosphate carboxylase/oxygenase activase 2 chloroplastic			GO:0005524;GO:0009570;GO:0009579;GO:0016887;GO:0046863	ATP binding;chloroplast stroma;thylakoid;ATP hydrolysis activity;ribulose-1,5-bisphosphate carboxylase/oxygenase activator activity	3.86	9.25	5.33	6.14667
107867308	chrom 1	8679489	8683178	+	protein YABBY 4			GO:0007275;GO:0009944;GO:2000024;GO:0005634;GO:0045165;GO:0010158;GO:1902183;GO:0010154	multicellular organism development;polarity specification of adaxial/abaxial axis;regulation of leaf development;nucleus;cell fate commitment;abaxial cell fate specification;regulation of shoot apical meristem development;fruit development	2.21	9.26	6.96	6.14333
107839912	chrom 8	159822676	159823361	-	ferredoxin chloroplastic	map00195	Photosynthesis	GO:0009507;GO:0022900;GO:0009055;GO:0051537	chloroplast;electron transport chain;electron transfer activity;2 iron, 2 sulfur cluster binding	3.43	9.24	5.74	6.13667
107855908	chrom 4	24190643	24207655	+	protein DETOXIFICATION 33			GO:1990961;GO:0015297;GO:0016020;GO:0042910	xenobiotic detoxification by transmembrane export across the plasma membrane;antiporter activity;membrane;xenobiotic transmembrane transporter activity	3.28	9.22	5.89	6.13
107875374	chrom 6	225346439	225348559	+	photosystem I reaction center subunit XI chloroplastic	map00195	Photosynthesis	GO:0015979;GO:0009522;GO:0009535;GO:0009538	photosynthesis;photosystem I;chloroplast thylakoid membrane;photosystem I reaction center	2.77	9.16	6.33	6.08667
107862154	chrom 3	265899376	265900740	+	peptidyl-prolyl cis-trans isomerase CYP26-2 chloroplastic			GO:0003755;GO:0000413;GO:0009507	peptidyl-prolyl cis-trans isomerase activity;protein peptidyl-prolyl isomerization;chloroplast	2.96	9.16	6.13	6.08333
107864479	chrom 3	1410285	1413662	-	auxin-induced protein PCNT115			GO:0004033;GO:0005737	aldo-keto reductase (NADP) activity;cytoplasm	3.52	9.16	5.57	6.08333
107872670	chrom 5	214390327	214393779	+	transcription factor FAMA			GO:0046983;GO:0010052;GO:0005634;GO:0010374;GO:0045893;GO:0003700	protein dimerization activity;guard cell differentiation;nucleus;stomatal complex development;positive regulation of DNA-templated transcription;DNA-binding transcription factor activity	4.9	9.16	4.16	6.07333
107845182	chrom 8	34291653	34292870	-	non-specific lipid-transfer protein 1			GO:0008289;GO:0016020;GO:0006869	lipid binding;membrane;lipid transport	5.73	9.17	3.29	6.06333
107878453	chrom 7	213012912	213014528	-	cytochrome P450 CYP72A219			GO:0004497;GO:0016705;GO:0020037;GO:0005506	monooxygenase activity;oxidoreductase activity, acting on paired donors, with incorporation or reduction of molecular oxygen;heme binding;iron ion binding	5.17	9.1	3.88	6.05
107846997	chrom 11	5013897	5015382	-	uncharacterized LOC107846997					2.77	9.07	6.24	6.02667
107855237	chrom 7	4867525	4877092	+	norbelladine synthase			GO:0005634;GO:0006952;GO:0038023;GO:0004864;GO:0010427;GO:0009738;GO:0080163;GO:0005737	nucleus;defense response;signaling receptor activity;protein phosphatase inhibitor activity;abscisic acid binding;abscisic acid-activated signaling pathway;regulation of protein serine/threonine phosphatase activity;cytoplasm	1.8	9.01	7.15	5.98667
107858631	chrom 2	81068186	81070761	+	probable esterase KAI2			GO:0080167	response to karrikin	1.86	8.98	7.09	5.97667
107876125	chrom 6	201483035	201484942	+	photosystem I reaction center subunit VI chloroplastic	map00195	Photosynthesis	GO:0009522;GO:0009538;GO:0009535;GO:0015979	photosystem I;photosystem I reaction center;chloroplast thylakoid membrane;photosynthesis	3.86	8.99	5.06	5.97
107860048	chrom 2	141604642	141606030	+	ribulose bisphosphate carboxylase small chain chloroplastic	map00630;map00710;map01200	Glyoxylate and dicarboxylate metabolism;Carbon fixation in photosynthetic organisms;Carbon metabolism			3.57	8.94	5.31	5.94
107849863	chrom 12	3132274	3134672	-	uncharacterized LOC107849863					1.51	8.95	7.33	5.93
107852102	chrom 10	20923511	20925311	+	putative UDP-rhamnose:rhamnosyltransferase 1			GO:0008194	UDP-glycosyltransferase activity	1.33	8.91	7.49	5.91
107850292	chrom 12	231854869	231860611	-	serine--glyoxylate aminotransferase	map00250;map00260;map00630;map01200;map01210;map04146	Alanine, aspartate and glutamate metabolism;Glycine, serine and threonine metabolism;Glyoxylate and dicarboxylate metabolism;Carbon metabolism;2-Oxocarboxylic acid metabolism;Peroxisome	GO:0004760;GO:0019265;GO:0008453;GO:0005777	serine-pyruvate transaminase activity;glycine biosynthetic process, by transamination of glyoxylate;alanine-glyoxylate transaminase activity;peroxisome	3.45	8.89	5.38	5.90667
107863336	chrom 3	205401887	205403792	-	dihydrodipicolinate reductase-like protein CRR1 chloroplastic			GO:0009570;GO:0008839;GO:0009089	chloroplast stroma;4-hydroxy-tetrahydrodipicolinate reductase;lysine biosynthetic process via diaminopimelate	2.66	8.92	6.09	5.89
107870011	chrom 5	498745	500246	-	uncharacterized LOC107870011					1.47	8.87	7.32	5.88667
124896859	chrom 3	240277992	240278294	-	30S ribosomal protein S14 chloroplastic	map03010	Ribosome	GO:0003735;GO:0006412;GO:0005840;GO:0015935	structural constituent of ribosome;translation;ribosome;small ribosomal subunit	4.53	8.86	4.25	5.88
107849601	chrom 12	84778414	84789738	-	light-harvesting complex-like protein OHP2 chloroplastic			GO:0009535	chloroplast thylakoid membrane	3.03	8.84	5.75	5.87333
107874905	chrom 6	171790031	171790688	-	14 kDa proline-rich protein DC2.15					4.71	8.87	4.04	5.87333
107859905	chrom 2	139239034	139242050	-	fructose-bisphosphate aldolase 1 chloroplastic	map00010;map00030;map00051;map00710;map01200;map01230	Glycolysis / Gluconeogenesis;Pentose phosphate pathway;Fructose and mannose metabolism;Carbon fixation in photosynthetic organisms;Carbon metabolism;Biosynthesis of amino acids	GO:0005829;GO:0030388;GO:0004332;GO:0006096	cytosol;fructose 1,6-bisphosphate metabolic process;fructose-bisphosphate aldolase activity;glycolytic process	3.27	8.83	5.49	5.86333
107858588	chrom 2	77307145	77315920	-	3-ketoacyl-CoA synthase 5	map00062;map04626	Fatty acid elongation;Plant-pathogen interaction	GO:0016747;GO:0016020;GO:0006633	acyltransferase activity, transferring groups other than amino-acyl groups;membrane;fatty acid biosynthetic process	2.08	8.83	6.67	5.86
107878843	chrom 7	225693227	225699315	+	fructose-bisphosphate aldolase cytoplasmic isozyme 1	map00010;map00030;map00051;map00710;map01200;map01230	Glycolysis / Gluconeogenesis;Pentose phosphate pathway;Fructose and mannose metabolism;Carbon fixation in photosynthetic organisms;Carbon metabolism;Biosynthesis of amino acids	GO:0004332;GO:0006096;GO:0005829;GO:0030388	fructose-bisphosphate aldolase activity;glycolytic process;cytosol;fructose 1,6-bisphosphate metabolic process	4.87	8.82	3.88	5.85667
107845718	chrom 10	67977420	67983438	+	rhodanese-like domain-containing protein 4 chloroplastic					2.22	8.82	6.51	5.85
107878867	chrom 7	226013916	226014689	+	photosystem I reaction center subunit V chloroplastic	map00195	Photosynthesis	GO:0009535;GO:0015979;GO:0009522	chloroplast thylakoid membrane;photosynthesis;photosystem I	1.95	8.7	6.69	5.78
107857922	chrom 2	101761310	101761609	-	classical arabinogalactan protein 2					5.79	8.7	2.82	5.77
107874570	chrom 6	227297290	227299579	-	photosystem II reaction center W protein chloroplastic	map00195	Photosynthesis	GO:0015979;GO:0009523;GO:0009507	photosynthesis;photosystem II;chloroplast	2.62	8.7	5.98	5.76667
107864138	chrom 1	1509283	1512132	-	uncharacterized LOC107864138					3.64	8.68	4.97	5.76333
107874182	chrom 1	203776845	203794572	-	linoleate 13S-lipoxygenase 2-1 chloroplastic	map00591;map00592	Linoleic acid metabolism;alpha-Linolenic acid metabolism	GO:0046872;GO:0016702;GO:0034440;GO:0005515	metal ion binding;oxidoreductase activity, acting on single donors with incorporation of molecular oxygen, incorporation of two atoms of oxygen;lipid oxidation;protein binding	4.16	8.64	4.46	5.75333
107841969	chrom 9	206251992	206253803	+	chlorophyll a-b binding protein 37 chloroplastic	map00196	Photosynthesis - antenna proteins	GO:0009768;GO:0010287;GO:0009941;GO:0009535;GO:0009416	photosynthesis, light harvesting in photosystem I;plastoglobule;chloroplast envelope;chloroplast thylakoid membrane;response to light stimulus	1.74	9.26	6.25	5.75
107845145	chrom 10	217153479	217154519	+	zinc finger protein GIS			GO:0009739;GO:0010090;GO:0010026;GO:0003700	response to gibberellin;trichome morphogenesis;trichome differentiation;DNA-binding transcription factor activity	3.03	8.65	5.53	5.73667
107865997	chrom 3	244833421	244834319	-	defensin J1-2-like					1.26	8.63	7.3	5.73
107839723	chrom 8	155899062	155900614	-	photosystem I chlorophyll a/b-binding protein 5 chloroplastic	map00196	Photosynthesis - antenna proteins	GO:0016020;GO:0009416;GO:0009768	membrane;response to light stimulus;photosynthesis, light harvesting in photosystem I	3.29	8.59	5.28	5.72
107851751	chrom 12	3072451	3074150	+	anthocyanidin 3-O-glucosyltransferase 2			GO:0008194	UDP-glycosyltransferase activity	3.67	8.63	4.84	5.71333
107859092	chrom 2	118310968	118315422	-	potassium channel KAT1			GO:0016020;GO:0006813;GO:0005249;GO:0055085	membrane;potassium ion transport;voltage-gated potassium channel activity;transmembrane transport	2.99	8.6	5.55	5.71333
107842285	chrom 9	194657961	194667724	+	wax ester synthase/diacylglycerol acyltransferase 4			GO:0005886;GO:0004144;GO:0047196;GO:0019432	plasma membrane;diacylglycerol O-acyltransferase activity;long-chain-alcohol O-fatty-acyltransferase activity;triglyceride biosynthetic process	1.85	8.59	6.69	5.71
107871366	chrom 5	219342138	219345161	-	uncharacterized LOC107871366					2.69	8.58	5.86	5.71
107845528	chrom 10	286957	290423	-	protein PLASTID MOVEMENT IMPAIRED 1					3.28	8.56	5.27	5.70333
107845039	chrom 10	198914213	198915654	-	E3 ubiquitin-protein ligase SGR9 amyloplastic			GO:0061630;GO:0016567;GO:0005737	ubiquitin protein ligase activity;protein ubiquitination;cytoplasm	2.59	8.59	5.92	5.7
107866881	chrom 4	228613480	228614724	-	photosystem I reaction center subunit IV B chloroplastic	map00195	Photosynthesis	GO:0015979;GO:0009538;GO:0009522	photosynthesis;photosystem I reaction center;photosystem I	2.83	8.58	5.69	5.7

## Sheet: Table 9
Supplementary Table 9. Top 100 genes with higher expression for C. annuum under P. capsici infection in the roots (time vs. time).
GeneID	chrom	ini_pos	end_pos	strand	product	KEGG_ID	KEGG_desc	GO	GO_desc	R_root_72_vs_R_root_0	R_root_24_vs_R_root_0	S_root_72_vs_S_root_0	S_root_24_vs_S_root_0	Average
107878347	chrom 7	206740767	206742588	+	zinc finger CCCH domain-containing protein 2			GO:0046872	metal ion binding	7.04	5.92	6.82	4.48	6.065
107874679	chrom 6	216680737	216682329	+	polygalacturonase inhibitor			GO:0005515	protein binding	4.96	3.32	9.41	5.77	5.865
107863805	chrom 3	62046030	62047531	+	heat stress transcription factor A-7a-like			GO:0006357;GO:0003700;GO:0005634;GO:0000978	regulation of transcription by RNA polymerase II;DNA-binding transcription factor activity;nucleus;RNA polymerase II cis-regulatory region sequence-specific DNA binding	5.57	5.58	5.91	6.05	5.7775
107856797	chrom 7	201324622	201325295	-	uncharacterized LOC107856797					5.85	5.82	6.56	4.78	5.7525
107860044	chrom 2	141505292	141506568	-	LOB domain-containing protein 41			GO:0010468	regulation of gene expression	5.08	5.45	6.31	5.89	5.6825
107861406	chrom 2	147092521	147092910	+	uncharacterized LOC107861406					5.09	4.95	7.2	4.91	5.5375
107858786	chrom 2	98069783	98074220	-	plant cysteine oxidase 2			GO:0016702	oxidoreductase activity, acting on single donors with incorporation of molecular oxygen, incorporation of two atoms of oxygen	4.94	4.72	6.74	5.47	5.4675
107860746	chrom 2	153856025	153859146	-	kelch repeat-containing protein At3g27220			GO:0005515	protein binding	4.72	5.39	5.72	4.26	5.0225
107856796	chrom 7	201328020	201328600	-	uncharacterized LOC107856796					5.56	4.63	5.21	4.24	4.91
107856783	chrom 7	201289021	201289624	-	uncharacterized LOC107856783					5.54	4.84	5.22	4	4.9
107863712	chrom 1	633854	635068	+	uncharacterized LOC107863712					5.13	4.52	5.45	4.29	4.8475
107847569	chrom 11	226254366	226257312	-	dnaJ protein homolog	map04141	Protein processing in endoplasmic reticulum	GO:0009408;GO:0005524;GO:0042026;GO:0005829;GO:0051082;GO:0005737;GO:0030544	response to heat;ATP binding;protein refolding;cytosol;unfolded protein binding;cytoplasm;Hsp70 protein binding	4.52	4.61	4.09	5.8	4.755
124900079	chrom 7	195260316	195261381	-	uncharacterized LOC124900079					5.31	4.31	5.82	3.57	4.7525
107859278	chrom 2	125641976	125644422	-	epidermis-specific secreted glycoprotein EP1-like					4.21	3.22	7.45	3.47	4.5875
107863343	chrom 3	206364269	206365326	+	dehydration-responsive element-binding protein 1A-like			GO:0006355;GO:0003700;GO:0003677	regulation of DNA-templated transcription;DNA-binding transcription factor activity;DNA binding	5.27	4.77	3.92	4.31	4.5675
107864060	chrom 3	27380128	27381397	-	ethylene-responsive transcription factor ERF071-like			GO:0009873;GO:0003677;GO:0003700;GO:0006355	ethylene-activated signaling pathway;DNA binding;DNA-binding transcription factor activity;regulation of DNA-templated transcription	4.71	3.85	5.94	3.7	4.55
107856447	chrom 11	541762	544106	-	chaperone protein DnaJ					4.57	4.31	5.81	3.06	4.4375
107853861	chrom 5	14621043	14621845	+	multiprotein-bridging factor 1c			GO:0003677;GO:0005634	DNA binding;nucleus	4.14	3.9	4.72	4.61	4.3425
107871295	chrom 5	215181163	215183529	-	organic cation/carnitine transporter 3			GO:0055085;GO:0016020;GO:0022857	transmembrane transport;membrane;transmembrane transporter activity	4	3.69	6.54	3.06	4.3225
107861428	chrom 2	148820149	148821319	-	uncharacterized LOC107861428					4.58	3.6	5.66	3.43	4.3175
107856798	chrom 7	201298967	201299488	-	uncharacterized LOC107856798					4.23	3.51	5.16	3.86	4.19
107852135	chrom 9	3024343	3026749	-	probable WRKY transcription factor protein 1					4.3	4.1	4.46	3.72	4.145
107839737	chrom 8	156682383	156695851	-	pleiotropic drug resistance protein 3	map02010	ABC transporters	GO:0016887;GO:0005524;GO:0016020;GO:0140359	ATP hydrolysis activity;ATP binding;membrane;ABC-type transporter activity	2.45	5.38	5.08	3.62	4.1325
107841889	chrom 9	206527488	206532366	+	1-aminocyclopropane-1-carboxylate oxidase homolog					3.02	5.49	3.89	3.57	3.9925
107866576	chrom 3	4792113	4794042	+	premnaspirodiene oxygenase-like			GO:0016705;GO:0004497;GO:0020037;GO:0005506	oxidoreductase activity, acting on paired donors, with incorporation or reduction of molecular oxygen;monooxygenase activity;heme binding;iron ion binding	2.93	2.93	5.86	3.57	3.8225
107842826	chrom 9	38048151	38053738	+	ultraviolet-B receptor UVR8					3.83	4.51	2.52	4.24	3.775
107843947	chrom 10	219910682	219913156	-	late embryogenesis abundant protein 46			GO:0009793	embryo development ending in seed dormancy	3.94	2.77	4.2	4.14	3.7625
107839217	chrom 8	145774406	145779336	-	ferric reduction oxidase 2			GO:0005886;GO:0016491	plasma membrane;oxidoreductase activity	2.33	5.35	3.44	3.75	3.7175
107873884	chrom 6	215756463	215757497	+	uncharacterized LOC107873884			GO:0051087;GO:0009506;GO:0006457	chaperone binding;plasmodesma;protein folding	3.83	3.6	2.89	4.17	3.6225
107843566	chrom 10	203727762	203728924	-	probable aquaporin PIP2-4			GO:0015250;GO:0055085;GO:0005886	water channel activity;transmembrane transport;plasma membrane	2.71	4.04	3.64	4.08	3.6175
107856782	chrom 7	201287322	201287840	-	uncharacterized LOC107856782					3.81	2.99	4.17	3.42	3.5975
107869634	chrom 4	172798576	172804097	+	metal transporter Nramp5			GO:0005384;GO:0015086;GO:0030001;GO:0016020	manganese ion transmembrane transporter activity;cadmium ion transmembrane transporter activity;metal ion transport;membrane	1.78	4.65	4.1	3.64	3.5425
107847695	chrom 11	223966700	223967460	-	putative calcium-binding protein CML19	map04626	Plant-pathogen interaction	GO:0030234;GO:0005509	enzyme regulator activity;calcium ion binding	3.04	3.14	4.2	3.76	3.535
107876016	chrom 6	205402140	205404141	-	CBL-interacting serine/threonine-protein kinase 25			GO:0004672;GO:0006468;GO:0005524;GO:0007165	protein kinase activity;protein phosphorylation;ATP binding;signal transduction	3.05	2.79	4.63	3.55	3.505
107850059	chrom 1	249117087	249120617	-	abscisic acid 8'-hydroxylase CYP707A2	map00906	Carotenoid biosynthesis	GO:0020037;GO:0016709;GO:0005506;GO:0009687;GO:0016125	heme binding;oxidoreductase activity, acting on paired donors, with incorporation or reduction of molecular oxygen, NAD(P)H as one donor, and incorporation of one atom of oxygen;iron ion binding;abscisic acid metabolic process;sterol metabolic process	2.54	3.33	4.02	4.1	3.4975
107866148	chrom 3	221561517	221565813	+	DUF21 domain-containing protein At5g52790			GO:0043231;GO:0010960	intracellular membrane-bounded organelle;magnesium ion homeostasis	2.55	3.39	3.93	4.01	3.47
107859383	chrom 2	129228676	129231607	+	uncharacterized LOC107859383					1.74	2.35	6.8	2.85	3.435
107850301	chrom 12	227226318	227226909	-	ARGOS-like protein			GO:0046622	positive regulation of organ growth	3.27	3.16	3.49	3.36	3.32
107863410	chrom 3	198865120	198866584	-	uncharacterized LOC107863410					2.67	2.53	4.6	3.23	3.2575
107862162	chrom 3	265220173	265221958	+	LOB domain-containing protein 41			GO:0010468	regulation of gene expression	3.2	2.48	3.95	3.3	3.2325
107862255	chrom 3	256419246	256420772	+	thioredoxin-like 1-2 chloroplastic			GO:0045454	cell redox homeostasis	1.81	2.65	4.95	3.25	3.165
107877437	chrom 7	225765095	225766393	-	chaperone protein dnaJ 11 chloroplastic					2.93	2.56	4.66	2.4	3.1375
107862385	chrom 3	250664995	250668466	-	probable inactive poly [ADP-ribose] polymerase SRO5			GO:0003950	NAD+ ADP-ribosyltransferase activity	2.33	2.61	4.55	2.84	3.0825
107860501	chrom 2	149839878	149843517	+	probable WRKY transcription factor 3			GO:0043565;GO:0003700;GO:0006355	sequence-specific DNA binding;DNA-binding transcription factor activity;regulation of DNA-templated transcription	2.9	2.88	3.72	2.81	3.0775
107861978	chrom 3	258247754	258250037	-	probable WRKY transcription factor 40			GO:0043565;GO:0006355;GO:0003700	sequence-specific DNA binding;regulation of DNA-templated transcription;DNA-binding transcription factor activity	1.7	4.08	3	3.45	3.0575
107860095	chrom 2	142424224	142425332	+	uncharacterized LOC107860095					3.62	1.95	4.03	2.51	3.0275
107861648	chrom 3	270049483	270050885	+	17.4 kDa class III heat shock protein	map04141	Protein processing in endoplasmic reticulum	GO:0009651;GO:0043621;GO:0042542;GO:0051259;GO:0051082;GO:0009408;GO:0006457	response to salt stress;protein self-association;response to hydrogen peroxide;protein complex oligomerization;unfolded protein binding;response to heat;protein folding	2.81	2.48	2.6	4.1	2.9975
107859739	chrom 2	136476356	136478055	-	probable purine permease 4			GO:0015211;GO:0016020	purine nucleoside transmembrane transporter activity;membrane	2.77	2.45	2.97	3.78	2.9925
107850517	chrom 12	229852509	229854807	+	xyloglucan endotransglucosylase/hydrolase 2			GO:0004553;GO:0042546;GO:0016762;GO:0010411	hydrolase activity, hydrolyzing O-glycosyl compounds;cell wall biogenesis;xyloglucan:xyloglucosyl transferase activity;xyloglucan metabolic process	2.75	2.32	3.35	3.52	2.985
107866128	chrom 3	226922405	226926704	+	bidirectional sugar transporter SWEET3			GO:0051119;GO:0016020;GO:0008643	sugar transmembrane transporter activity;membrane;carbohydrate transport	2.94	2.28	3.17	3.45	2.96
107873403	chrom 6	51055893	51059288	+	heat shock protein 83	map04141;map04626	Protein processing in endoplasmic reticulum;Plant-pathogen interaction	GO:0016887;GO:0006457;GO:0050821;GO:0005524;GO:0048471;GO:0034605;GO:0005829;GO:0005886;GO:0140662;GO:0051082;GO:0032991	ATP hydrolysis activity;protein folding;protein stabilization;ATP binding;perinuclear region of cytoplasm;cellular response to heat;cytosol;plasma membrane;ATP-dependent protein folding chaperone;unfolded protein binding;protein-containing complex	2.35	2.68	2.72	4.07	2.955
107839684	chrom 8	155196188	155202864	+	histidine kinase CKI1			GO:0005634;GO:0000160;GO:0016310;GO:0000155	nucleus;phosphorelay signal transduction system;phosphorylation;phosphorelay sensor kinase activity	3.39	2.97	3.27	2.16	2.9475
107845722	chrom 10	9097059	9099390	+	E3 ubiquitin-protein ligase RMA1H1-like			GO:0071712;GO:0046872;GO:0044390;GO:0061630;GO:0006511;GO:0005783	ER-associated misfolded protein catabolic process;metal ion binding;ubiquitin-like protein conjugating enzyme binding;ubiquitin protein ligase activity;ubiquitin-dependent protein catabolic process;endoplasmic reticulum	1.97	1.97	4.92	2.92	2.945
107859351	chrom 2	127930408	127933392	-	dnaJ protein homolog 1			GO:0051082;GO:0005829;GO:0051085;GO:0051087	unfolded protein binding;cytosol;chaperone cofactor-dependent protein refolding;chaperone binding	2.05	2.46	3.46	3.75	2.93
124900129	chrom 7	221982845	221995013	-	uncharacterized LOC124900129					3.28	2.5	3.57	2.28	2.9075
107839363	chrom 8	148673386	148678844	+	protein LNK4			GO:0006355;GO:0007623	regulation of DNA-templated transcription;circadian rhythm	2.43	2.4	3.79	2.82	2.86
107875543	chrom 6	222523648	222527486	-	heat shock cognate 70 kDa protein 1	map03040;map04141;map04144	Spliceosome;Protein processing in endoplasmic reticulum;Endocytosis	GO:0016887;GO:0140662;GO:0031072;GO:0051085;GO:0034620;GO:0051787;GO:0005737;GO:0051082;GO:0042026;GO:0005524	ATP hydrolysis activity;ATP-dependent protein folding chaperone;heat shock protein binding;chaperone cofactor-dependent protein refolding;cellular response to unfolded protein;misfolded protein binding;cytoplasm;unfolded protein binding;protein refolding;ATP binding	2.71	3.39	1.83	3.49	2.855
107861859	chrom 3	268988630	268990231	-	F-box/kelch-repeat protein At1g80440			GO:0005515;GO:2000762;GO:0080037	protein binding;regulation of phenylpropanoid metabolic process;negative regulation of cytokinin-activated signaling pathway	2.61	2.67	3.28	2.67	2.8075
107875496	chrom 6	223393068	223396794	+	serine/arginine-rich splicing factor SR45a			GO:0048026;GO:0003723;GO:0005681	positive regulation of mRNA splicing, via spliceosome;RNA binding;spliceosomal complex	2.97	2.73	2.44	3.04	2.795
107852025	chrom 1	745140	747884	-	aluminum-activated malate transporter 10			GO:0009705;GO:0015743	plant-type vacuole membrane;malate transport	2.5	3.06	2.02	3.43	2.7525
107874621	chrom 6	222742139	222745000	-	cytochrome P450 71A9			GO:0005506;GO:0020037;GO:0016705;GO:0004497	iron ion binding;heme binding;oxidoreductase activity, acting on paired donors, with incorporation or reduction of molecular oxygen;monooxygenase activity	2.26	1.47	3.43	3.83	2.7475
107875547	chrom 6	222419501	222423029	-	uncharacterized LOC107875547			GO:0005886;GO:0055085;GO:0022857	plasma membrane;transmembrane transport;transmembrane transporter activity	2.4	3.34	3	2.24	2.745
107859311	chrom 2	126706358	126710129	+	pyruvate decarboxylase 1	map00010	Glycolysis / Gluconeogenesis	GO:0016831;GO:0030976;GO:0000287	carboxy-lyase activity;thiamine pyrophosphate binding;magnesium ion binding	3.23	2.28	3.93	1.48	2.73
107850880	chrom 12	208518671	208521397	+	1-aminocyclopropane-1-carboxylate oxidase 1	map00270	Cysteine and methionine metabolism			2.77	2.33	3.8	1.92	2.705
107839683	chrom 8	155191902	155192957	+	universal stress protein A-like protein					3.31	2.41	3.66	1.4	2.695
107874880	chrom 6	181918048	181919555	-	FCS-Like Zinc finger 1					3.06	1.9	3.6	2.08	2.66
107865816	chrom 3	267128450	267129917	+	ethylene-responsive transcription factor TINY			GO:0003700;GO:0006355;GO:0003677	DNA-binding transcription factor activity;regulation of DNA-templated transcription;DNA binding	2.26	1.71	3.97	2.61	2.6375
107873245	chrom 6	82564809	82568909	+	ethylene receptor 2	map04016;map04075	MAPK signaling pathway - plant;Plant hormone signal transduction	GO:0000155;GO:0009723;GO:0005515;GO:0005783;GO:0038199;GO:0005789;GO:0000160;GO:0051740	phosphorelay sensor kinase activity;response to ethylene;protein binding;endoplasmic reticulum;ethylene receptor activity;endoplasmic reticulum membrane;phosphorelay signal transduction system;ethylene binding	2.28	2.96	2.7	2.47	2.6025
107840902	chrom 1	162289360	162290317	-	uncharacterized LOC107840902					2.61	2.18	2.55	3.03	2.5925
107851524	chrom 12	227286130	227293672	-	67-dimethyl-8-ribityllumazine synthase chloroplastic	map00740;map01240	Riboflavin metabolism;Biosynthesis of cofactors	GO:0000906;GO:0009349;GO:0005622;GO:0009231	6,7-dimethyl-8-ribityllumazine synthase activity;riboflavin synthase complex;intracellular anatomical structure;riboflavin biosynthetic process	1.1	2.83	3.87	2.55	2.5875
107877436	chrom 7	225760666	225761436	-	chaperone protein dnaJ 11 chloroplastic					2.38	1.58	3.91	2.41	2.57
107852760	chrom 11	6744441	6745320	-	basic leucine zipper 43			GO:0003700;GO:0006355	DNA-binding transcription factor activity;regulation of DNA-templated transcription	2.92	1.89	3.27	2.07	2.5375
107839607	chrom 8	154006771	154011805	-	respiratory burst oxidase homolog protein B	map04016;map04626	MAPK signaling pathway - plant;Plant-pathogen interaction	GO:0005509;GO:0016174;GO:0004601;GO:0005886	calcium ion binding;NAD(P)H oxidase H2O2-forming activity;peroxidase activity;plasma membrane	2.52	2.27	3.42	1.94	2.5375
107874569	chrom 6	227283180	227284296	-	auxin-induced protein 22D	map04075	Plant hormone signal transduction	GO:0005634;GO:0006355;GO:0005515	nucleus;regulation of DNA-templated transcription;protein binding	2.26	1.92	3.84	2.11	2.5325
107859636	chrom 2	135164506	135168612	-	protein REVEILLE 1			GO:0003677	DNA binding	1.89	2.23	3.21	2.76	2.5225
107871042	chrom 4	219869146	219869616	+	uncharacterized LOC107871042					2.56	2.04	3.42	2	2.505
107866619	chrom 3	15011197	15012129	-	ethylene-response factor C3	map04016;map04075	MAPK signaling pathway - plant;Plant hormone signal transduction	GO:0006355;GO:0003677;GO:0009873;GO:0003700	regulation of DNA-templated transcription;DNA binding;ethylene-activated signaling pathway;DNA-binding transcription factor activity	1.53	2.81	2.82	2.66	2.455
107859832	chrom 7	134514421	134516448	-	protein ALP1-like					2.56	2.16	2.83	2.27	2.455
107864539	chrom 3	8116877	8120337	-	malate dehydrogenase chloroplastic	map00020;map00270;map00620;map00630;map00710;map01200	Citrate cycle (TCA cycle);Cysteine and methionine metabolism;Pyruvate metabolism;Glyoxylate and dicarboxylate metabolism;Carbon fixation in photosynthetic organisms;Carbon metabolism	GO:0006099;GO:0006108;GO:0005737;GO:0030060;GO:0005739	tricarboxylic acid cycle;malate metabolic process;cytoplasm;L-malate dehydrogenase activity;mitochondrion	2.36	1.86	2.46	3.1	2.445
107840181	chrom 8	164499548	164500186	+	uncharacterized LOC107840181					2.22	1.94	3.16	2.43	2.4375
107840808	chrom 9	218113808	218115013	-	uncharacterized LOC107840808					2.24	1.95	3.31	2.25	2.4375
107851652	chrom 12	3106579	3111549	-	potassium channel SKOR			GO:0005515;GO:0006813;GO:0016020;GO:0055085;GO:0005249	protein binding;potassium ion transport;membrane;transmembrane transport;voltage-gated potassium channel activity	2.49	2.78	2.36	1.87	2.375
124887629	chrom 1	144909446	144909898	+	uncharacterized LOC124887629					2.89	1.91	3.24	1.37	2.3525
107875506	chrom 6	223249105	223249894	-	17.8 kDa class I heat shock protein	map04141	Protein processing in endoplasmic reticulum	GO:0043621;GO:0051082;GO:0006457;GO:0009408;GO:0051259;GO:0009651;GO:0042542	protein self-association;unfolded protein binding;protein folding;response to heat;protein complex oligomerization;response to salt stress;response to hydrogen peroxide	1.44	1.05	3.39	3.4	2.32
107866090	chrom 3	232659865	232660772	+	uncharacterized LOC107866090					2.59	1.77	3.28	1.63	2.3175
107879271	chrom 8	147617244	147618476	+	aluminum-activated malate transporter 10			GO:0015743;GO:0009705	malate transport;plant-type vacuole membrane	2.22	2.71	2.44	1.85	2.305
107843153	chrom 9	3569522	3574490	+	probable 2-oxoglutarate-dependent dioxygenase SLC1					2.31	2.2	2.46	2.25	2.305
107861395	chrom 2	146012265	146013418	-	transcription factor HEC1			GO:0006355;GO:0003700;GO:0046983	regulation of DNA-templated transcription;DNA-binding transcription factor activity;protein dimerization activity	1.43	1.72	2.64	3.41	2.3
107860549	chrom 2	150699462	150703358	-	plant cysteine oxidase 2			GO:0016702	oxidoreductase activity, acting on single donors with incorporation of molecular oxygen, incorporation of two atoms of oxygen	2.61	2.39	2.22	1.8	2.255
107862505	chrom 3	249744413	249749052	+	plant cysteine oxidase 1			GO:0016702	oxidoreductase activity, acting on single donors with incorporation of molecular oxygen, incorporation of two atoms of oxygen	2.92	2.1	2.41	1.59	2.255
107868099	chrom 11	19143557	19144573	+	E3 ubiquitin-protein ligase MPSR1			GO:0061630;GO:0005737;GO:0016567	ubiquitin protein ligase activity;cytoplasm;protein ubiquitination	2.36	2.14	1.94	2.55	2.2475
107870963	chrom 5	177638380	177640209	+	aspartic proteinase PCS1			GO:0004190;GO:0006508	aspartic-type endopeptidase activity;proteolysis	2.11	1.93	1.89	3.04	2.2425
107867464	chrom 4	210322140	210323525	+	protein EXORDIUM-like 2					1.51	1.5	3.86	2.09	2.24
107860587	chrom 2	151333347	151335224	+	probable galacturonosyltransferase-like 10			GO:0016757;GO:0005794	glycosyltransferase activity;Golgi apparatus	2.78	1.3	2.88	1.95	2.2275
107864351	chrom 3	3322968	3325398	-	UDP-glycosyltransferase 75C1			GO:0008194	UDP-glycosyltransferase activity	1.29	2.4	2.87	2.26	2.205
107859675	chrom 2	135582678	135583331	-	uncharacterized LOC107859675					1.69	1.48	2.75	2.89	2.2025
107858795	chrom 2	98634358	98638870	+	probable prolyl 4-hydroxylase 6	map00330	Arginine and proline metabolism	GO:0005506;GO:0031418;GO:0005783;GO:0004656;GO:0018401	iron ion binding;L-ascorbic acid binding;endoplasmic reticulum;procollagen-proline 4-dioxygenase activity;peptidyl-proline hydroxylation to 4-hydroxy-L-proline	1.92	1.99	2.82	1.98	2.1775
107859423	chrom 2	130025464	130029763	-	serine carboxypeptidase-like 31			GO:0006508;GO:0004185;GO:0005773	proteolysis;serine-type carboxypeptidase activity;vacuole	2.39	2.77	2.35	1.19	2.175
107870376	chrom 5	17173193	17174641	-	putative GEM-like protein 8					2	2.35	2.7	1.65	2.175
107867193	chrom 4	221949062	221950755	+	cytochrome P450 81C13-like			GO:0004497;GO:0016705;GO:0020037;GO:0005506	monooxygenase activity;oxidoreductase activity, acting on paired donors, with incorporation or reduction of molecular oxygen;heme binding;iron ion binding	2.76	2.95	1.6	1.37	2.17

## Sheet: Table 10
Supplementary Table 10. Top 100 genes with higher expression for C. annuum under P. capsici infection (time vs time) in the stems.
GeneID	chrom	ini_pos	end_pos	strand	product	KEGG_ID	KEGG_desc	GO	GO_desc	R_stem_72_vs_R_stem_0	R_stem_24_vs_R_stem_0	S_stem_72_vs_S_stem_0	S_stem_24_vs_S_stem_0	Average
107864359	chrom 3	2369051	2370410	+	glycine-rich protein HC1					7.33	6.41	7.34	8.09	7.2925
107872316	chrom 5	7720612	7721797	-	22.0 kDa class IV heat shock protein	map04141	Protein processing in endoplasmic reticulum	GO:0006457;GO:0043621;GO:0009408;GO:0051082;GO:0042542;GO:0009651;GO:0051259	protein folding;protein self-association;response to heat;unfolded protein binding;response to hydrogen peroxide;response to salt stress;protein complex oligomerization	5.79	5.85	6.41	8.86	6.7275
107870535	chrom 5	27415486	27421036	+	polygalacturonase At1g48100			GO:0004650;GO:0005975	polygalacturonase activity;carbohydrate metabolic process	5.69	6.51	7.3	6.81	6.5775
107842826	chrom 9	38048151	38053738	+	ultraviolet-B receptor UVR8					5.25	5.61	6.83	7.21	6.225
107860618	chrom 2	151612514	151622656	-	alpha-dioxygenase 1	map00592	alpha-Linolenic acid metabolism	GO:0020037;GO:0004601;GO:0006979;GO:0016702	heme binding;peroxidase activity;response to oxidative stress;oxidoreductase activity, acting on single donors with incorporation of molecular oxygen, incorporation of two atoms of oxygen	5.19	3.47	8.91	6.98	6.1375
107845801	chrom 10	6395162	6396944	-	allene oxide synthase 3	map00592	alpha-Linolenic acid metabolism	GO:0005506;GO:0004497;GO:0016125;GO:0016705;GO:0020037	iron ion binding;monooxygenase activity;sterol metabolic process;oxidoreductase activity, acting on paired donors, with incorporation or reduction of molecular oxygen;heme binding	4.82	6.07	5.56	5.82	5.5675
107879993	chrom 8	168863351	168863993	+	putative lipid-transfer protein DIR1			GO:0009627;GO:0005504	systemic acquired resistance;fatty acid binding	4.28	4.55	5.97	7.19	5.4975
107871194	chrom 5	209881566	209891326	-	ultraviolet-B receptor UVR8					5.23	5.5	5.58	5.64	5.4875
107846916	chrom 11	206725274	206726254	+	zinc finger protein ZAT11					8.36	6.12	4.11	3.15	5.435
107846836	chrom 11	11817511	11818683	-	cytosolic sulfotransferase 12-like			GO:0008146;GO:0051923;GO:0005737	sulfotransferase activity;sulfation;cytoplasm	5.51	5.65	4.09	5.2	5.1125
107866012	chrom 3	243316655	243318148	-	cytochrome P450 94B3-like			GO:0020037;GO:0005506;GO:0016705;GO:0004497	heme binding;iron ion binding;oxidoreductase activity, acting on paired donors, with incorporation or reduction of molecular oxygen;monooxygenase activity	5.55	4.66	3.86	6.24	5.0775
107863190	chrom 3	223181949	223184240	-	ABC transporter G family member 8	map02010	ABC transporters	GO:0016020;GO:0005524;GO:0140359;GO:0016887	membrane;ATP binding;ABC-type transporter activity;ATP hydrolysis activity	4.21	4.77	5.37	5.31	4.915
107861344	chrom 2	142304023	142305549	-	acylsugar acyltransferase 3-like					2.44	3.08	6.35	7.59	4.865
107855209	chrom 10	205812962	205815481	-	aquaporin TIP1-1			GO:0009705;GO:0015250;GO:0006833;GO:0055085	plant-type vacuole membrane;water channel activity;water transport;transmembrane transport	4.54	3.37	5.04	6.38	4.8325
124886434	chrom 8	152614879	152616953	+	transcription factor bHLH94-like			GO:0000981;GO:0006357;GO:0046983;GO:0000978	DNA-binding transcription factor activity, RNA polymerase II-specific;regulation of transcription by RNA polymerase II;protein dimerization activity;RNA polymerase II cis-regulatory region sequence-specific DNA binding	3.62	3.59	6.29	5.7	4.8
107861648	chrom 3	270049483	270050885	+	17.4 kDa class III heat shock protein	map04141	Protein processing in endoplasmic reticulum	GO:0009651;GO:0043621;GO:0042542;GO:0051259;GO:0051082;GO:0009408;GO:0006457	response to salt stress;protein self-association;response to hydrogen peroxide;protein complex oligomerization;unfolded protein binding;response to heat;protein folding	3.67	4.47	4.96	6.05	4.7875
107838868	chrom 8	123636346	123638179	-	protein TIFY 5A			GO:0005634;GO:2000022;GO:0009611;GO:0031347	nucleus;regulation of jasmonic acid mediated signaling pathway;response to wounding;regulation of defense response	8.08	4.43	3.21	3.36	4.77
107847569	chrom 11	226254366	226257312	-	dnaJ protein homolog	map04141	Protein processing in endoplasmic reticulum	GO:0009408;GO:0005524;GO:0042026;GO:0005829;GO:0051082;GO:0005737;GO:0030544	response to heat;ATP binding;protein refolding;cytosol;unfolded protein binding;cytoplasm;Hsp70 protein binding	3.75	4.82	4.76	5.63	4.74
107847347	chrom 11	201471698	201475085	+	heat shock cognate 70 kDa protein	map03040;map04141;map04144	Spliceosome;Protein processing in endoplasmic reticulum;Endocytosis	GO:0051082;GO:0051787;GO:0016887;GO:0005737;GO:0031072;GO:0042026;GO:0005524;GO:0140662;GO:0034620;GO:0051085	unfolded protein binding;misfolded protein binding;ATP hydrolysis activity;cytoplasm;heat shock protein binding;protein refolding;ATP binding;ATP-dependent protein folding chaperone;cellular response to unfolded protein;chaperone cofactor-dependent protein refolding	4.26	5.77	3.74	5.12	4.7225
107851213	chrom 1	253805189	253811613	+	protein NRT1/ PTR FAMILY 6.3			GO:0016020;GO:0015112;GO:0006857;GO:0010167;GO:0055085	membrane;nitrate transmembrane transporter activity;oligopeptide transport;response to nitrate;transmembrane transport	2.5	5.51	6.09	4.72	4.705
107850688	chrom 12	230182237	230186317	+	extensin			GO:0005199;GO:0009664	structural constituent of cell wall;plant-type cell wall organization	4.63	5.15	4.12	4.77	4.6675
107863044	chrom 3	232468650	232469913	+	small heat shock protein chloroplastic	map04141	Protein processing in endoplasmic reticulum	GO:0009408	response to heat	5.93	5.77	2.08	4.71	4.6225
124900078	chrom 7	194163032	194163627	-	B-box domain protein 30-like			GO:0008270	zinc ion binding	3.91	4.71	4.62	5.23	4.6175
107872932	chrom 6	179872041	179873976	-	phospholipase A1-Ibeta2 chloroplastic			GO:0004620;GO:0006629	phospholipase activity;lipid metabolic process	5.74	4.21	4.45	3.9	4.575
107874604	chrom 1	46075990	46077782	+	26.5 kDa heat shock protein mitochondrial	map04141	Protein processing in endoplasmic reticulum	GO:0009408	response to heat	4.43	3.59	3.55	6.44	4.5025
107878769	chrom 7	224596286	224596597	+	putative lipid-transfer protein DIR1			GO:0005504;GO:0009627	fatty acid binding;systemic acquired resistance	4.06	4.18	4.38	5.29	4.4775
107849770	chrom 12	216321074	216325133	-	probable carbohydrate esterase At4g34215					5.14	4.29	4.47	3.82	4.43
107879602	chrom 8	1304229	1305984	+	non-specific lipid transfer protein GPI-anchored 15			GO:0009627;GO:0005504	systemic acquired resistance;fatty acid binding	3.59	3.68	4.84	5.59	4.425
107864010	chrom 3	31321281	31322960	-	coniferyl alcohol acyltransferase			GO:0016747	acyltransferase activity, transferring groups other than amino-acyl groups	4.27	4.3	4.56	4.32	4.3625
107848330	chrom 11	59709147	59713430	-	polygalacturonase At1g48100			GO:0004650;GO:0005975	polygalacturonase activity;carbohydrate metabolic process	3.92	4.1	4.93	4.39	4.335
107864030	chrom 3	28697046	28700432	-	glucose-6-phosphate/phosphate translocator 2 chloroplastic			GO:0015120;GO:0016020;GO:0015297;GO:0005794;GO:0055085;GO:0071917	phosphoglycerate transmembrane transporter activity;membrane;antiporter activity;Golgi apparatus;transmembrane transport;triose-phosphate transmembrane transporter activity	5.07	3.76	4.04	4.31	4.295
124898767	chrom 5	212280888	212282697	-	kirola-like			GO:0006952	defense response	3.14	3.06	5.39	5.59	4.295
107863343	chrom 3	206364269	206365326	+	dehydration-responsive element-binding protein 1A-like			GO:0006355;GO:0003700;GO:0003677	regulation of DNA-templated transcription;DNA-binding transcription factor activity;DNA binding	6.25	4.14	2.95	3.8	4.285
107870215	chrom 5	6781066	6784484	-	heat shock cognate 70 kDa protein 2	map03040;map04141;map04144	Spliceosome;Protein processing in endoplasmic reticulum;Endocytosis	GO:0042026;GO:0051787;GO:0016887;GO:0140662;GO:0051085;GO:0005737;GO:0034620;GO:0051082;GO:0031072;GO:0005524	protein refolding;misfolded protein binding;ATP hydrolysis activity;ATP-dependent protein folding chaperone;chaperone cofactor-dependent protein refolding;cytoplasm;cellular response to unfolded protein;unfolded protein binding;heat shock protein binding;ATP binding	3.8	4.44	4.33	4.52	4.2725
107842139	chrom 9	45981126	45981954	-	class I heat shock protein	map04141	Protein processing in endoplasmic reticulum	GO:0009651;GO:0051082;GO:0009408;GO:0042542;GO:0043621;GO:0051259;GO:0006457	response to salt stress;unfolded protein binding;response to heat;response to hydrogen peroxide;protein self-association;protein complex oligomerization;protein folding	4.78	3.84	2.99	5.43	4.26
107867465	chrom 4	210303518	210305112	+	protein PHOSPHATE-INDUCED 1					6.03	3.41	3.54	3.81	4.1975
107863805	chrom 3	62046030	62047531	+	heat stress transcription factor A-7a-like			GO:0006357;GO:0003700;GO:0005634;GO:0000978	regulation of transcription by RNA polymerase II;DNA-binding transcription factor activity;nucleus;RNA polymerase II cis-regulatory region sequence-specific DNA binding	4.25	3.78	4.74	3.96	4.1825
124899323	chrom 6	203939065	203940019	-	thionin-like protein 2					3.06	3.08	5.1	5.49	4.1825
107852102	chrom 10	20923511	20925311	+	putative UDP-rhamnose:rhamnosyltransferase 1			GO:0008194	UDP-glycosyltransferase activity	1.67	2.16	6.6	6.26	4.1725
107866341	chrom 1	6621358	6623144	+	leucoanthocyanidin dioxygenase	map00941	Flavonoid biosynthesis			4.54	3.95	3.88	4.29	4.165
107873403	chrom 6	51055893	51059288	+	heat shock protein 83	map04141;map04626	Protein processing in endoplasmic reticulum;Plant-pathogen interaction	GO:0016887;GO:0006457;GO:0050821;GO:0005524;GO:0048471;GO:0034605;GO:0005829;GO:0005886;GO:0140662;GO:0051082;GO:0032991	ATP hydrolysis activity;protein folding;protein stabilization;ATP binding;perinuclear region of cytoplasm;cellular response to heat;cytosol;plasma membrane;ATP-dependent protein folding chaperone;unfolded protein binding;protein-containing complex	4.01	5.02	3.5	4.08	4.1525
107860938	chrom 5	14829353	14830829	-	lignin-forming anionic peroxidase	map00940	Phenylpropanoid biosynthesis	GO:0042744;GO:0020037;GO:0006979;GO:0004601	hydrogen peroxide catabolic process;heme binding;response to oxidative stress;peroxidase activity	3.99	5.09	3.25	4.25	4.145
107867467	chrom 4	210262832	210264763	-	protein PHOSPHATE-INDUCED 1					6.94	4	2.95	2.4	4.0725
107845061	chrom 10	203507988	203509548	-	fasciclin-like arabinogalactan protein 12					3.75	6.45	2.54	3.5	4.06
107865794	chrom 3	268692325	268694729	-	putative lipid-transfer protein DIR1			GO:0005504;GO:0009627	fatty acid binding;systemic acquired resistance	3.28	3.23	4.71	4.97	4.0475
107878304	chrom 7	197860294	197862633	-	universal stress protein PHOS34					4.18	3.72	4.27	3.95	4.03
107862051	chrom 3	262023861	262026148	-	heat shock 70 kDa protein	map03040;map04141;map04144	Spliceosome;Protein processing in endoplasmic reticulum;Endocytosis	GO:0005524;GO:0042026;GO:0005737;GO:0051787;GO:0016887;GO:0034620;GO:0051082;GO:0031072;GO:0051085;GO:0140662	ATP binding;protein refolding;cytoplasm;misfolded protein binding;ATP hydrolysis activity;cellular response to unfolded protein;unfolded protein binding;heat shock protein binding;chaperone cofactor-dependent protein refolding;ATP-dependent protein folding chaperone	3.5	4.36	3.61	4.43	3.975
107867466	chrom 4	210279772	210280956	-	protein PHOSPHATE-INDUCED 1					6.32	3.25	3.36	2.81	3.935
107874629	chrom 6	222161671	222163054	+	probable aquaporin TIP1-2			GO:0016020;GO:0015250;GO:0055085;GO:0006833	membrane;water channel activity;transmembrane transport;water transport	4.44	5.58	2.46	3.19	3.9175
107861807	chrom 3	267154996	267157024	-	CASP-like protein 3A1					4.03	3.78	3.87	3.92	3.9
107861273	chrom 2	135340310	135342184	+	glutathione S-transferase F11	map00480	Glutathione metabolism	GO:0005737;GO:0043295;GO:0004364	cytoplasm;glutathione binding;glutathione transferase activity	3.6	3.28	4.39	4.26	3.8825
107856092	chrom 1	32671719	32673437	-	peroxidase 45	map00940	Phenylpropanoid biosynthesis	GO:0004601;GO:0006979;GO:0042744;GO:0020037	peroxidase activity;response to oxidative stress;hydrogen peroxide catabolic process;heme binding	2.82	2.32	5.65	4.68	3.8675
107858537	chrom 2	74833956	74835647	-	dehydrin Xero 1			GO:0009415	response to water	3.9	2.64	3.8	5.08	3.855
107840064	chrom 8	162099732	162102636	+	endo-14-beta-xylanase 5			GO:0005975;GO:0004553	carbohydrate metabolic process;hydrolase activity, hydrolyzing O-glycosyl compounds	2.47	2.31	5.32	5.29	3.8475
107855151	chrom 3	20520318	20522298	-	early light-induced protein chloroplastic					3.85	3.85	3.96	3.67	3.8325
107864550	chrom 3	8379279	8383409	+	probable folate-biopterin transporter 8 chloroplastic			GO:0016020	membrane	3.78	4.12	3.99	3.41	3.825
107860380	chrom 2	147894884	147913851	+	zinc finger protein CONSTANS-LIKE 2			GO:0008270;GO:0005634;GO:0009909;GO:0005515	zinc ion binding;nucleus;regulation of flower development;protein binding	2.25	3.36	5.13	4.5	3.81
107878484	chrom 7	215243436	215246473	+	xyloglucan endotransglucosylase/hydrolase protein 15			GO:0016762;GO:0048046;GO:0004553;GO:0042546;GO:0010411;GO:0005618	xyloglucan:xyloglucosyl transferase activity;apoplast;hydrolase activity, hydrolyzing O-glycosyl compounds;cell wall biogenesis;xyloglucan metabolic process;cell wall	4.44	4.24	1.95	4.58	3.8025
107876112	chrom 6	201294519	201297622	-	aquaporin TIP2-1			GO:0006833;GO:0015250;GO:0016020;GO:0055085	water transport;water channel activity;membrane;transmembrane transport	2.13	4.17	3.27	5.57	3.785
107860031	chrom 2	140111914	140113599	+	dihydroflavonol-4-reductase	map00941	Flavonoid biosynthesis	GO:0009718;GO:0045552	anthocyanin-containing compound biosynthetic process;dihydrokaempferol 4-reductase activity	3.39	3.65	4.12	3.93	3.7725
107848667	chrom 11	231316657	231319679	-	flavonoid 3'5'-hydroxylase	map00941;map00944	Flavonoid biosynthesis;Flavone and flavonol biosynthesis	GO:0005506;GO:0016705;GO:0020037;GO:0004497	iron ion binding;oxidoreductase activity, acting on paired donors, with incorporation or reduction of molecular oxygen;heme binding;monooxygenase activity	3.59	3.5	4	3.98	3.7675
107878483	chrom 7	215219812	215221301	+	xyloglucan endotransglucosylase/hydrolase protein 15-like			GO:0016762;GO:0048046;GO:0005618;GO:0010411;GO:0042546;GO:0004553	xyloglucan:xyloglucosyl transferase activity;apoplast;cell wall;xyloglucan metabolic process;cell wall biogenesis;hydrolase activity, hydrolyzing O-glycosyl compounds	5.97	3.33	2.76	2.58	3.66
107863207	chrom 3	221683617	221687065	-	heat shock protein 83	map04141;map04626	Protein processing in endoplasmic reticulum;Plant-pathogen interaction	GO:0005524;GO:0140662;GO:0051082;GO:0016887;GO:0006457;GO:0050821;GO:0034605;GO:0032991;GO:0005886;GO:0005829;GO:0048471	ATP binding;ATP-dependent protein folding chaperone;unfolded protein binding;ATP hydrolysis activity;protein folding;protein stabilization;cellular response to heat;protein-containing complex;plasma membrane;cytosol;perinuclear region of cytoplasm	3.34	4.08	3.32	3.81	3.6375
107867469	chrom 4	210223417	210224675	-	protein PHOSPHATE-INDUCED 1					6.47	3.67	2.51	1.88	3.6325
107845265	chrom 10	92140525	92187246	-	protein LATE ELONGATED HYPOCOTYL	map04712	Circadian rhythm - plant	GO:0003677	DNA binding	2.3	3.79	4.25	4.11	3.6125
107843077	chrom 9	8807835	8809804	+	aquaporin PIP2-1			GO:0005886;GO:0015250;GO:0055085	plasma membrane;water channel activity;transmembrane transport	1.59	3.36	4.77	4.58	3.575
107843659	chrom 10	208664164	208665507	-	anthocyanidin 3-O-glucosyltransferase-like	map00942	Anthocyanin biosynthesis	GO:0008194	UDP-glycosyltransferase activity	4.08	3.52	3.44	3.07	3.5275
107839780	chrom 8	157441510	157445929	-	ferric reduction oxidase 7 chloroplastic			GO:0005886;GO:0016491	plasma membrane;oxidoreductase activity	1.81	3.18	4.78	4.34	3.5275
107878295	chrom 7	197525536	197527204	+	zinc finger protein CONSTANS			GO:0008270	zinc ion binding	2.98	2.92	3.88	4.21	3.4975
107848002	chrom 11	5104237	5105523	-	lysine-rich arabinogalactan protein 19			GO:0005886	plasma membrane	3.11	3.78	2.96	4.07	3.48
107844773	chrom 10	150704585	150706072	-	cationic peroxidase 1	map00940	Phenylpropanoid biosynthesis	GO:0004601;GO:0006979;GO:0020037;GO:0042744	peroxidase activity;response to oxidative stress;heme binding;hydrogen peroxide catabolic process	2.76	4.04	3.16	3.95	3.4775
107859906	chrom 2	139234212	139237922	+	B-box zinc finger protein 19			GO:0005634;GO:0008270;GO:0009640;GO:0006355	nucleus;zinc ion binding;photomorphogenesis;regulation of DNA-templated transcription	2.91	3.61	3.65	3.56	3.4325
107877494	chrom 7	721514	722319	+	pathogenesis-related protein PR-1			GO:0005576;GO:0005615	extracellular region;extracellular space	2.59	2.94	3.9	4.28	3.4275
107851261	chrom 12	230502766	230505765	+	adenosylhomocysteinase	map00270	Cysteine and methionine metabolism	GO:0005829;GO:0004013;GO:0033353	cytosol;adenosylhomocysteinase activity;S-adenosylmethionine cycle	2.27	3.85	3.14	4.43	3.4225
107861981	chrom 3	258368257	258371053	-	cinnamoyl-CoA reductase 1	map00940	Phenylpropanoid biosynthesis	GO:0016616	oxidoreductase activity, acting on the CH-OH group of donors, NAD or NADP as acceptor	2.21	2.98	3.67	4.64	3.375
107861943	chrom 3	257766157	257768190	-	glyoxylase I 4					2.59	3.29	2.94	4.55	3.3425
107843078	chrom 9	8798559	8799554	-	aquaporin PIP2-1			GO:0055085;GO:0015250;GO:0005886	transmembrane transport;water channel activity;plasma membrane	1.72	3.15	4.26	4.2	3.3325
107861697	chrom 3	268767153	268769118	+	anthocyanidin-3-O-glucoside rhamnosyltransferase	map00944	Flavone and flavonol biosynthesis	GO:0008194	UDP-glycosyltransferase activity	3.8	3.18	2.97	3.26	3.3025
107851616	chrom 12	882381	884526	+	ABC transporter G family member 5	map02010	ABC transporters	GO:0140359;GO:0005524;GO:0016887;GO:0016020	ABC-type transporter activity;ATP binding;ATP hydrolysis activity;membrane	1.58	2.9	4.66	3.87	3.2525
107842048	chrom 9	93955805	93957594	-	protein LURP-one-related 5					4.08	2.09	3.63	3.16	3.24
107842218	chrom 9	9986178	9993884	+	peroxidase 21	map00940	Phenylpropanoid biosynthesis	GO:0004601;GO:0042744;GO:0020037;GO:0006979	peroxidase activity;hydrogen peroxide catabolic process;heme binding;response to oxidative stress	2.1	3.68	3.95	3.18	3.2275
107850122	chrom 12	230150514	230155168	-	extensin-2			GO:0005199;GO:0009664	structural constituent of cell wall;plant-type cell wall organization	2.9	4.3	2.8	2.84	3.21
107862438	chrom 3	248116441	248117564	-	22.0 kDa class IV heat shock protein	map04141	Protein processing in endoplasmic reticulum	GO:0043621;GO:0051082;GO:0009408;GO:0009651;GO:0006457;GO:0042542;GO:0051259	protein self-association;unfolded protein binding;response to heat;response to salt stress;protein folding;response to hydrogen peroxide;protein complex oligomerization	2.97	3.01	2.48	4.3	3.19
107875505	chrom 6	223271726	223272580	+	17.7 kDa class I heat shock protein	map04141	Protein processing in endoplasmic reticulum	GO:0006457;GO:0043621;GO:0009651;GO:0051259;GO:0009408;GO:0042542;GO:0051082	protein folding;protein self-association;response to salt stress;protein complex oligomerization;response to heat;response to hydrogen peroxide;unfolded protein binding	3.53	3.88	1.67	3.66	3.185
107861098	chrom 2	111882350	111885684	+	cytosolic sulfotransferase 5			GO:0051923;GO:0005737;GO:0008146	sulfation;cytoplasm;sulfotransferase activity	1.2	1.84	4.35	5.32	3.1775
107850975	chrom 12	216879362	216881780	-	nuatigenin 3-beta-glucosyltransferase			GO:0008194	UDP-glycosyltransferase activity	2.85	3.52	3.22	3.12	3.1775
107847987	chrom 11	64155140	64158346	+	probable xyloglucan endotransglucosylase/hydrolase protein 33			GO:0044042;GO:0004553;GO:0005618;GO:0048046;GO:0016762	glucan metabolic process;hydrolase activity, hydrolyzing O-glycosyl compounds;cell wall;apoplast;xyloglucan:xyloglucosyl transferase activity	4.44	2.78	1.94	3.54	3.175
107877900	chrom 7	115298522	115299911	+	protein TIFY 10A	map04075	Plant hormone signal transduction	GO:0005634;GO:0031347;GO:2000022;GO:0009611	nucleus;regulation of defense response;regulation of jasmonic acid mediated signaling pathway;response to wounding	4.54	2.7	2.14	3.24	3.155
107851884	chrom 12	208768157	208771058	+	acetyl-CoA-benzylalcohol acetyltransferase					3.42	3.38	3.04	2.76	3.15
107871256	chrom 5	214680288	214682404	-	chalcone synthase 2	map00941;map00960;map04712	Flavonoid biosynthesis;Tropane, piperidine and pyridine alkaloid biosynthesis;Circadian rhythm - plant	GO:0016747;GO:0030639	acyltransferase activity, transferring groups other than amino-acyl groups;polyketide biosynthetic process	2.86	2.53	3.23	3.97	3.1475
107855483	chrom 2	147769423	147771953	+	S-adenosylmethionine decarboxylase proenzyme	map00270;map00330	Cysteine and methionine metabolism;Arginine and proline metabolism	GO:0008295;GO:0006597;GO:0004014;GO:0005829	spermidine biosynthetic process;spermine biosynthetic process;adenosylmethionine decarboxylase activity;cytosol	3.94	2.55	3.13	2.96	3.145
107862283	chrom 3	253615093	253618710	-	chaperone protein ClpB1			GO:0034605;GO:0016887;GO:0005524;GO:0005737	cellular response to heat;ATP hydrolysis activity;ATP binding;cytoplasm	3.16	3.91	3	2.5	3.1425
107857392	chrom 1	244610300	244612769	+	uncharacterized acetyltransferase At3g50280					2.98	3.56	3.01	3.01	3.14
107862967	chrom 3	234561305	234564647	+	heavy metal-associated isoprenylated plant protein 9			GO:0046872	metal ion binding	1.7	3.75	3.32	3.77	3.135
107875543	chrom 6	222523648	222527486	-	heat shock cognate 70 kDa protein 1	map03040;map04141;map04144	Spliceosome;Protein processing in endoplasmic reticulum;Endocytosis	GO:0016887;GO:0140662;GO:0031072;GO:0051085;GO:0034620;GO:0051787;GO:0005737;GO:0051082;GO:0042026;GO:0005524	ATP hydrolysis activity;ATP-dependent protein folding chaperone;heat shock protein binding;chaperone cofactor-dependent protein refolding;cellular response to unfolded protein;misfolded protein binding;cytoplasm;unfolded protein binding;protein refolding;ATP binding	2.14	3.5	3.15	3.71	3.125
107862281	chrom 3	253618770	253623403	-	chaperone protein ClpB1			GO:0034605;GO:0016887;GO:0005524;GO:0005737	cellular response to heat;ATP hydrolysis activity;ATP binding;cytoplasm	2.21	3.29	2.91	3.93	3.085
107867209	chrom 4	221620345	221621652	+	snakin-1					1.49	3.92	2.72	4.18	3.0775
107842304	chrom 9	189461582	189463181	-	acetyl-CoA-benzylalcohol acetyltransferase	map00940;map00941;map00945	Phenylpropanoid biosynthesis;Flavonoid biosynthesis;Stilbenoid, diarylheptanoid and gingerol biosynthesis			4.3	3.77	2.3	1.91	3.07
124897130	chrom 3	241493427	241494307	+	serine protease inhibitor 5-like			GO:0004866	endopeptidase inhibitor activity	2.64	2.11	4.34	3.18	3.0675
107875603	chrom 6	220646586	220648996	+	high-affinity nitrate transporter 2.1-like	map00910	Nitrogen metabolism	GO:0009705;GO:0015112;GO:0005886;GO:0015706;GO:0071249	plant-type vacuole membrane;nitrate transmembrane transporter activity;plasma membrane;nitrate transmembrane transport;cellular response to nitrate	2.02	3.94	2.63	3.67	3.065
